# Supplementary material for: Multicentennial cycles in continental demography synchronous with solar activity and climate stability
Source: Nat Commun. 2024 Nov 26;15:10248. doi: 10.1038/s41467-024-54474-w (PMC11599897; doi:10.1038/s41467-024-54474-w)
Supplement: Supplementary file 3 — Source Data [file 41467_2024_54474_MOESM3_ESM.zip]

Archive with 5 entries (5 files):
- source_data_fig2ad.csv
- source_data_fig2ej.csv
- source_data_fig3.csv
- source_data_fig5.csv
- source_data_fig6.csv
