# Supplementary material for: Multicentennial cycles in continental demography synchronous with solar activity and climate stability
Source: Nat Commun. 2024 Nov 26;15:10248. doi: 10.1038/s41467-024-54474-w (PMC11599897; doi:10.1038/s41467-024-54474-w)
Supplement: Supplementary file 3 — Source Data [file 41467_2024_54474_MOESM3_ESM.zip › source_data_fig2ad.csv]

time	RGR_SAmerica	rgr	RGR_Australia	RGR_Africa
3	NaN	-0.54817390736875	NaN	NaN
3.01	NaN	-0.546047852143038	NaN	NaN
3.02	-0.653674676929159	-0.456794629326992	0.449031574322912	-2.50167955966055
3.03	-0.683217082636064	-0.456199779487242	0.445007077838766	-2.44574651724196
3.04	-0.720440368845835	-0.439969123001199	0.438496718185899	-2.35799661494013
3.05	-0.745320532601286	-0.428563034650147	0.431662178633929	-2.27771735404528
3.06	-0.776127537191429	-0.416205081544414	0.422013830717162	-2.1817265336408
3.07	-0.826287976771327	-0.38660738842791	0.402021506503517	-2.02034737666682
3.08	-0.877355736351809	-0.349790590092687	0.371504282010022	-1.79180208319126
3.09	-0.927223412623878	-0.301557880354787	0.338207452423553	-1.53248595794123
3.1	-1.00522553634807	-0.23250639184651	0.304747138578943	-1.23120906220618
3.11	-1.0686349892859	-0.141889405939858	0.265717504161798	-0.910486672533101
3.12	-1.09958640466054	-0.0383951946724729	0.223989277696952	-0.593680310428662
3.13	-1.12704592593455	0.0960297749337771	0.177902393092885	-0.252992185331035
3.14	-1.15660921283083	0.262876208473288	0.127069020505586	0.13067514735576
3.15	-1.16092868582672	0.429228344288031	0.0770280032994361	0.509860049732867
3.16	-1.13925824355133	0.594163363232546	0.0341138137155055	0.829495808107374
3.17	-1.0894152988806	0.757696091196324	-0.00284789622165693	1.07782564823597
3.18	-0.98347091840375	0.918726420159799	-0.0416868403127304	1.26917692198463
3.19	-0.844018940395639	1.06190361597458	-0.0791348865203386	1.40057191658115
3.2	-0.713985420915475	1.1962670235071	-0.114000992088172	1.503539396277
3.21	-0.591994248186946	1.29324164586239	-0.142239370149517	1.56844643026432
3.22	-0.446185857733187	1.32173936618133	-0.160952556869879	1.54542105857394
3.23	-0.272466111311739	1.32535769432387	-0.177787810771247	1.44670348564843
3.24	-0.108418130319729	1.31733596700763	-0.177717920174028	1.30806724924431
3.25	0.0819964077837421	1.31449997593231	-0.182987536301842	1.14836526503698
3.26	0.24932802896167	1.29774169604969	-0.182392618123181	0.965451125231358
3.27	0.377185572226026	1.27150080987256	-0.170382303568452	0.77228534700831
3.28	0.478892212453974	1.22367732666068	-0.14305255069424	0.5692732016514
3.29	0.585937154564046	1.17954623487945	-0.105756580661798	0.352085642052811
3.3	0.699258929550973	1.18843277886171	-0.0671873565746584	0.144101195638818
3.31	0.817582787066749	1.23461570439599	-0.0357519638407665	-0.0303233846249298
3.32	0.92139437248896	1.28857651191495	-0.0100580928710035	-0.172749803321808
3.33	0.99066080744844	1.31614826343705	0.0136635286029237	-0.304550729422328
3.34	1.02912985919619	1.31097241015354	0.0386113415923419	-0.397382261845731
3.35	1.05801021819464	1.28397684258542	0.0635068456853557	-0.443666846869965
3.36	1.09719509041167	1.25175310771229	0.0754751163781478	-0.454345697930386
3.37	1.14651803883626	1.21486046527879	0.0640864748173475	-0.417816604290873
3.38	1.19355626761237	1.1241361188811	0.0281003859889213	-0.334181881648121
3.39	1.21368064748668	0.96947819640837	-0.0167040084355694	-0.218340522358587
3.4	1.20460248840527	0.760810785353102	-0.0614309991068347	-0.0823616818418259
3.41	1.18181656023284	0.526433905867034	-0.102347061966563	0.105380211625576
3.42	1.16591947739727	0.307039721067876	-0.14066281496638	0.320103093043061
3.43	1.17018746444824	0.113247511302988	-0.185291213772419	0.523622154635778
3.44	1.18395478097976	-0.0616909690536914	-0.234727217642108	0.714992483623104
3.45	1.17961139001466	-0.233040486458291	-0.277211330871108	0.904106663144231
3.46	1.14370559979366	-0.378602709097565	-0.295998527568793	1.06477965705363
3.47	1.10433648701549	-0.467548738268606	-0.294239963354748	1.19354256607545
3.48	1.07575180778926	-0.487235301664284	-0.271800796204119	1.32104906642085
3.49	1.08255246323723	-0.430833882104009	-0.249550767509652	1.38427621375213
3.5	1.08464684010118	-0.323323402593774	-0.221809454582843	1.39442565733467
3.51	1.07432615432822	-0.198352388227853	-0.192571093059118	1.37815105143124
3.52	1.03820304367622	-0.0706707294970728	-0.156317207522539	1.33394416366951
3.53	0.991109878143054	0.0645578174846735	-0.111870343375981	1.26360144011383
3.54	0.958001211203233	0.221523987284041	-0.0705850815717426	1.18654574114721
3.55	0.934017059791542	0.377346818681716	-0.0400041118728518	1.1179618351353
3.56	0.902619623654314	0.522868042540556	-0.0223077014603472	1.02729829714622
3.57	0.84179400036302	0.620825418698362	-0.0204796881289884	0.926874056040532
3.58	0.751761043898154	0.651023865681845	-0.0318491322477711	0.828402029612466
3.59	0.652104947924324	0.633677605971401	-0.0477593729759636	0.725223465833679
3.6	0.555070384831635	0.586372287682391	-0.0712599901423798	0.633420174568689
3.61	0.466155030431247	0.53625709603917	-0.105908802659008	0.569891821661345
3.62	0.369894401790068	0.454709943077868	-0.150985075427396	0.516342433790763
3.63	0.263192103012158	0.342748650042647	-0.19945655988125	0.434350718688898
3.64	0.148988457225441	0.195182906139097	-0.24827172181529	0.339173143274146
3.65	0.043095790463957	0.0277712216822573	-0.293262320487362	0.241579088542627
3.66	-0.0406389454406285	-0.117892726789998	-0.325284929621074	0.148918497234651
3.67	-0.110330845216209	-0.241004488497086	-0.354002338440228	0.0897003227829964
3.68	-0.166262354639711	-0.334405453272066	-0.378443517771912	0.0397196077424901
3.69	-0.208722796054923	-0.431530625104212	-0.393131273503616	-0.0349863904953299
3.7	-0.236687633323058	-0.514362033921472	-0.389696819113251	-0.140883086490128
3.71	-0.255871019565683	-0.578589700797762	-0.372638022392993	-0.241187703023133
3.72	-0.264145132856754	-0.618640493774177	-0.3459635578688	-0.319622402863588
3.73	-0.262461308599597	-0.624033709766983	-0.298673514562353	-0.386443168827495
3.74	-0.260952128619798	-0.628862653465188	-0.266724913339382	-0.430633904667836
3.75	-0.258669081105443	-0.636438703151309	-0.223484526531798	-0.511369730837339
3.76	-0.261895025748771	-0.660994834283332	-0.171868177055367	-0.619761190705693
3.77	-0.276071310062834	-0.678409189877814	-0.115248251987626	-0.721993827669766
3.78	-0.319047781524273	-0.694925881044734	-0.0574542485387825	-0.817527440986713
3.79	-0.384778014507064	-0.710788126218093	-0.00776946168677379	-0.871222353296486
3.8	-0.45348152425287	-0.743307844775003	0.0351232239117024	-0.932340084018085
3.81	-0.530876938960489	-0.802992831606983	0.0627796516314428	-1.00198219929846
3.82	-0.628045135382807	-0.870267202686624	0.0881210263084968	-1.07148450617469
3.83	-0.753823317118443	-0.926517113265017	0.114738610314883	-1.1061593245303
3.84	-0.902112262066334	-0.958003739545237	0.13988014026276	-1.08643697641547
3.85	-1.05938558594938	-0.97491813950372	0.1634817449396	-1.024055333506
3.86	-1.21242741206074	-0.982173577264905	0.189180812680336	-0.954042288776225
3.87	-1.33249872082534	-0.990970799697326	0.215423060703114	-0.89262381055178
3.88	-1.44642247915009	-0.984193375688095	0.244378871240262	-0.815989759178469
3.89	-1.57619721729238	-0.942445557799527	0.284523321814242	-0.707423050338755
3.9	-1.70247531451869	-0.862242885770051	0.334652244612758	-0.569691694398809
3.91	-1.79468142024918	-0.761025299110612	0.39286986751878	-0.422791277916676
3.92	-1.84500267617418	-0.658156131811066	0.455183433674901	-0.288838893268397
3.93	-1.85053187377123	-0.561125218037188	0.51337576110425	-0.184975251158931
3.94	-1.79989829567987	-0.476097418680937	0.564829548135291	-0.106612316663927
3.95	-1.7517582543369	-0.378618031625943	0.617969400773774	-0.0373631871949235
3.96	-1.7114461583192	-0.273958374514547	0.664842595238373	0.0215318049260006
3.97	-1.63040414177602	-0.178663608107152	0.702209178837946	0.0538178568577024
3.98	-1.49438267521131	-0.120076838533611	0.731729560564423	0.0521860804074439
3.99	-1.3340618877136	-0.0711685075658466	0.746769438268017	0.0448982631069695
4	-1.15115440001489	-0.0462761059567789	0.75428437521099	-0.00162742495061833
4.01	-0.955658764252794	-0.033769686227863	0.760019785968956	-0.0637784914038468
4.02	-0.783516229224051	-0.0318681200751638	0.758729998015972	-0.140063995392243
4.03	-0.626466591162344	-0.0305032893020905	0.741463443180856	-0.209108631935472
4.04	-0.449745751455236	-0.0407960455066477	0.71386849593981	-0.272334699888149
4.05	-0.273964516750229	-0.0763469949565833	0.6862216385633	-0.324991128706595
4.06	-0.119677940918912	-0.112050837814268	0.661383282855498	-0.373013508685308
4.07	0.0218573775358937	-0.140987792882703	0.637602310563803	-0.430569968371826
4.08	0.144695299420871	-0.173234590145694	0.602508531015775	-0.476803980483836
4.09	0.225856179588132	-0.207277346309434	0.53823322442964	-0.510116417605827
4.1	0.280641648008047	-0.247756157656358	0.446586078033859	-0.523767037317571
4.11	0.329049061429081	-0.299853205284913	0.347976812796601	-0.5250114009554
4.12	0.372626763773694	-0.332952174254283	0.23781012619891	-0.53196998484697
4.13	0.392163755013743	-0.347015648556545	0.169089112551691	-0.546291973749405
4.14	0.417987407121326	-0.367155674771978	0.069648245460094	-0.57524312720319
4.15	0.444294273781459	-0.397080494140807	-0.0601841064767215	-0.59595937091657
4.16	0.460768153093751	-0.423975246369176	-0.207161351338011	-0.619416548619856
4.17	0.477943636245701	-0.439825365068109	-0.342599082380613	-0.650068706050448
4.18	0.508983651703472	-0.447582926654746	-0.453945876177792	-0.68792148782921
4.19	0.528159873587027	-0.442171745224956	-0.533323834527044	-0.731864120344961
4.2	0.57285152527191	-0.422239523792707	-0.607297186808459	-0.764463693933673
4.21	0.614704834442412	-0.42423595044164	-0.674733207241642	-0.806841836889824
4.22	0.669838204435275	-0.41431204189544	-0.742535475258078	-0.832421923950448
4.23	0.702269487043715	-0.389820794838126	-0.784870673532297	-0.86448350230352
4.24	0.731454302442347	-0.35840192883855	-0.799147295986721	-0.873534819656665
4.25	0.732783822696862	-0.320535361161743	-0.781332204460735	-0.868425068863248
4.26	0.712922843426606	-0.28049558992379	-0.747026857035996	-0.836425512476748
4.27	0.698346168784516	-0.234530865618019	-0.704741972762488	-0.774178760661089
4.28	0.697748440596486	-0.190671428516676	-0.665766976319153	-0.699213200081704
4.29	0.695440265980979	-0.140840065210493	-0.625797201355847	-0.592675912261791
4.3	0.66156256613827	-0.0948059993770127	-0.584605610980111	-0.462001983265801
4.31	0.620497826932296	-0.0548005923269811	-0.555019898943736	-0.292802211919721
4.32	0.580812095615549	-0.0171051113839717	-0.524646627125528	-0.0874052799532093
4.33	0.560843303336035	0.0252741848996327	-0.493340831252501	0.147732159988224
4.34	0.573532825933481	0.0715533717637746	-0.46580443691282	0.40131145096731
4.35	0.603290234867549	0.10271486142907	-0.462087381923756	0.650158393425316
4.36	0.611864070853489	0.115250302241955	-0.476087270341923	0.882413468204971
4.37	0.633535358531792	0.123754797229142	-0.528892360917446	1.1347678252735
4.38	0.659135317147979	0.119669113022012	-0.601077445132828	1.3771044520291
4.39	0.682089853577818	0.125915634970468	-0.649920042641329	1.57387548382194
4.4	0.705904243079304	0.133394285465817	-0.688842218804151	1.72446522695112
4.41	0.721705085173201	0.1300810314783	-0.737962994180614	1.82399429925585
4.42	0.723650156582132	0.0973803064372431	-0.826537739914533	1.85892278945959
4.43	0.700464533376203	0.0601287411757063	-0.938464292603143	1.84670263445677
4.44	0.680640864407735	0.02220381639763	-1.0688196389264	1.82622286343823
4.45	0.636953482812089	-0.010831078809448	-1.18683056267672	1.75508823424544
4.46	0.566892294815413	-0.0228100549587602	-1.24822885751032	1.61141482265652
4.47	0.488997248092938	-0.0454451989550894	-1.30197680320183	1.44488546719035
4.48	0.41515611514192	-0.0732891381159799	-1.36273011854325	1.26844568041797
4.49	0.34616959921353	-0.113066344118976	-1.44999251940625	1.08902392591025
4.5	0.279646678962093	-0.130978240673213	-1.51576093595062	0.922800841667601
4.51	0.232693673622862	-0.120800481304014	-1.53801782506571	0.777348124563676
4.52	0.170735770435218	-0.0946814482045971	-1.49731422758843	0.609833204439853
4.53	0.100870781416286	-0.064710089977352	-1.39178532257482	0.421939550040049
4.54	0.0568844047898441	-0.0524224224806966	-1.28968217887975	0.26220671495889
4.55	0.0393723812159339	-0.0220799554319965	-1.17735725966825	0.133719152640265
4.56	0.039358957532096	0.0282231688920735	-1.05057144511039	0.0252340460732599
4.57	0.0467255745692155	0.103739778029087	-0.891023838662528	-0.0707868142686794
4.58	0.0732311410258818	0.192349817681956	-0.699670557418979	-0.152886998979234
4.59	0.0899151529435357	0.267251590574777	-0.501452330423067	-0.240265637172203
4.6	0.101400731068165	0.314386316176296	-0.321919091576158	-0.318036958216011
4.61	0.130098108450461	0.350464598505019	-0.185227457376412	-0.356193317347773
4.62	0.143770030961203	0.373881610740966	-0.0772428688071665	-0.385409375311893
4.63	0.17946682450556	0.418223373789279	0.00795005543915893	-0.385764704114249
4.64	0.198498005388027	0.439838372814523	0.0731533871488401	-0.382830653612204
4.65	0.207939881089274	0.434507886322067	0.111991139375343	-0.370397731107403
4.66	0.177587705610299	0.369626975098408	0.097427318963159	-0.360315845215784
4.67	0.118657417830005	0.267197368901167	0.0460571097886137	-0.35209058338919
4.68	0.0750014216195181	0.180564266984226	-0.0163338384863391	-0.326092544755577
4.69	0.0814053548727866	0.145709277634769	-0.0620710575762888	-0.276508617484599
4.7	0.0769210653536877	0.117810085057307	-0.0849879532282342	-0.216788258033027
4.71	0.0832682783227108	0.105614651544395	-0.0861264828057883	-0.186065123869326
4.72	0.0920327518477673	0.113463750133161	-0.0434845634758077	-0.150587485628094
4.73	0.103923672544656	0.145948031342458	0.0351228590578926	-0.110176208428414
4.74	0.137085515027158	0.221368606654267	0.163736244919467	-0.0623104343982027
4.75	0.235878053783221	0.383899856947821	0.365122124515373	0.0114212674134617
4.76	0.387861078843027	0.625036524322096	0.639883845769958	0.107755497276022
4.77	0.508496470154774	0.866166720434863	0.963426882493166	0.175720544488979
4.78	0.57256627597792	1.07956015604385	1.31370459141826	0.211854423273743
4.79	0.604411910770882	1.27879236414421	1.66826111175134	0.25615846727955
4.8	0.618473156722984	1.44860827490607	1.99058621444207	0.309252045162499
4.81	0.618626343708788	1.58387054739734	2.27310753767855	0.356719187768709
4.82	0.604505466460239	1.6834959653331	2.51604261783095	0.392924002353884
4.83	0.517160807077753	1.68994339176109	2.69388839015458	0.391375137807155
4.84	0.309807816194021	1.55630316417059	2.78420535058716	0.323442810525744
4.85	0.0519358364146644	1.33945996207738	2.77889945237715	0.24072855703875
4.86	-0.188480509530196	1.08700818562761	2.67337666311577	0.185698331535201
4.87	-0.401580578748509	0.797822835982971	2.46629926811343	0.13368382086524
4.88	-0.609432817746114	0.453606412561277	2.19492732742421	0.0517963702287074
4.89	-0.824203810018918	0.0841370684092848	1.8992619114006	-0.0476560677946069
4.9	-1.06507948897144	-0.324964150921146	1.59036045699728	-0.170262773159593
4.91	-1.30712791061498	-0.735058607854767	1.28279154392937	-0.294869713704507
4.92	-1.47084896542113	-1.06362252815765	0.981781401734241	-0.374076003912455
4.93	-1.55303781448587	-1.30934547479243	0.701183238051805	-0.413132427367091
4.94	-1.60269233974552	-1.50955380086454	0.46351816425875	-0.44834279668822
4.95	-1.67263495817084	-1.69089093679495	0.304275516926999	-0.486994904139243
4.96	-1.74862651067286	-1.86809892589086	0.198508044513531	-0.538415731712202
4.97	-1.8202095524259	-1.99377435601049	0.153940036746533	-0.572984779598614
4.98	-1.85359285935885	-2.02647495161781	0.15501178616224	-0.571252855431586
4.99	-1.82810103402931	-1.95678129735986	0.170423188586938	-0.527645009790998
5	-1.79024366639581	-1.84396222266343	0.198799199332213	-0.470706284468315
5.01	-1.77222109738085	-1.74334574788155	0.244626362822002	-0.42773149320497
5.02	-1.77673909677628	-1.690092702752	0.30131613624305	-0.407935168845077
5.03	-1.75997792156513	-1.63669762937521	0.345052850153568	-0.390998713359582
5.04	-1.70598799365488	-1.53230375558077	0.369217825128494	-0.355803857144658
5.05	-1.60941428501993	-1.36305739824936	0.363466277570426	-0.298723292563384
5.06	-1.47911781726532	-1.17002893634801	0.315434051014645	-0.239455657871349
5.07	-1.35582464384315	-1.02369365630239	0.253430842831066	-0.196046022985463
5.08	-1.23883306222058	-0.962019188959102	0.17560889331962	-0.186255032037648
5.09	-1.11699152219118	-0.973205286569017	0.0786097105718754	-0.207379952509074
5.1	-0.971605603603772	-0.974034572734045	-0.0365813573004656	-0.22489744113387
5.11	-0.815382396048244	-0.923634558802352	-0.155936133937345	-0.220285945158402
5.12	-0.666203649130823	-0.857592290463426	-0.270094866825269	-0.216795876172006
5.13	-0.533071600587006	-0.828590738038546	-0.385590821132848	-0.207902868284592
5.14	-0.439560747334187	-0.847619094317325	-0.468434715934812	-0.216481267066943
5.15	-0.359241773530364	-0.900352049493907	-0.535896060283728	-0.233361826458449
5.16	-0.276410046057526	-0.915896446617633	-0.578176803588986	-0.229237974086079
5.17	-0.174811835003096	-0.816608081976753	-0.575553945501885	-0.168637845151839
5.18	-0.0688353773238636	-0.636301117415447	-0.550437013931826	-0.0686601696897685
5.19	0.0304887973988798	-0.412066056345846	-0.515838279802207	0.0440863322629383
5.2	0.121731624049365	-0.155927698944753	-0.440759392818732	0.165657255101102
5.21	0.228755750879516	0.134285674141207	-0.356516966667739	0.339316920808629
5.22	0.386084187647289	0.48551656524	-0.270904428260051	0.521679165006917
5.23	0.59037424015418	0.889986216472412	-0.173340841682185	0.730615130402957
5.24	0.827663043233733	1.32346367152193	-0.0691749681236841	0.956997225698509
5.25	1.05666972620239	1.72617102463233	-0.0134969995432882	1.16184811028502
5.26	1.25657574987731	2.07410503180427	0.0126672927581664	1.32913227329247
5.27	1.43553005423513	2.3612242012961	0.0574221976417578	1.48261402472472
5.28	1.60512879383446	2.58012933514803	0.0974007777771368	1.60955256262059
5.29	1.77044397930042	2.69889379589932	0.115367976912937	1.69264417695763
5.3	1.89553406859187	2.6995915266425	0.121303981085234	1.72750618795705
5.31	1.94318125904166	2.58944308319514	0.104740981972121	1.71003423377982
5.32	1.88597246204184	2.38530232603933	0.0258897216322823	1.62800948917676
5.33	1.75729784034872	2.13223101462079	-0.0210734154438731	1.50447083777989
5.34	1.59430450126335	1.8524979228522	0.0153805961215924	1.37839164877857
5.35	1.41893016419938	1.56241499955695	0.0405629177480055	1.21976589508192
5.36	1.23951061104653	1.24400180192776	0.0185193030546523	1.03326325101403
5.37	1.03864364252721	0.922806061366938	-0.0315906897305097	0.829531842603192
5.38	0.818159596902012	0.659829864811935	-0.0985709601302423	0.617754114325552
5.39	0.601623012073131	0.469131145353991	-0.180851843584731	0.402226993060356
5.4	0.428543234727318	0.354133122178278	-0.195843746114077	0.207937361056127
5.41	0.304912665613982	0.301773488027446	-0.173002731297683	0.0468126780761766
5.42	0.227848094622298	0.269441287456928	-0.2321183497926	-0.108755771915653
5.43	0.189740647527486	0.230004508913086	-0.356672170602293	-0.242975166463666
5.44	0.168654061155464	0.229606613372313	-0.459549466649677	-0.364091637207752
5.45	0.169655525342059	0.25767699480445	-0.485613096054903	-0.45623646338995
5.46	0.196907209109294	0.28961631870889	-0.454621844806425	-0.510037917740848
5.47	0.24862727957461	0.322880506576935	-0.332672270860171	-0.532146309334672
5.48	0.299084532524457	0.341226655632898	-0.187343487209559	-0.515121850558626
5.49	0.357163822126748	0.31519031454517	-0.0794696533738186	-0.485162578578654
5.5	0.426343489118211	0.273151419507363	0.0895381701358116	-0.43325766179556
5.51	0.506101118695006	0.272590234407462	0.399750247168222	-0.380091016531234
5.52	0.608571052242002	0.261850079198257	0.789543953034555	-0.314480051824915
5.53	0.703485303363734	0.238601712040903	1.17324400554317	-0.236491934441486
5.54	0.783256297505599	0.227012697838617	1.54120602143604	-0.165166007266523
5.55	0.846910386211556	0.216246469359831	1.85149113293379	-0.0925001778400794
5.56	0.916716486023439	0.196542968698537	2.10154560260297	-0.042584795541636
5.57	0.99600109013471	0.195527236190778	2.35037648696091	-0.0250053312154939
5.58	1.0802987154575	0.194678346735469	2.56862756000157	-0.0496176219823514
5.59	1.14901667680852	0.129675155850554	2.64663876220754	-0.0884930147922626
5.6	1.14047797826835	0.0716722224937177	2.56641615057072	-0.149780882040547
5.61	1.07622194630961	0.032562096798988	2.36184751727785	-0.239057640229992
5.62	0.980404612170749	-0.00929401888204406	2.06145714242691	-0.322583008483854
5.63	0.884355974037138	-0.0623284767417424	1.70099220875991	-0.441560887428323
5.64	0.779646414176564	-0.113684345283779	1.30565099881822	-0.590649445869276
5.65	0.647891911050367	-0.172264171279427	0.839644259518518	-0.749581169640915
5.66	0.461153572984309	-0.232518366383971	0.28095530553186	-0.88751919709414
5.67	0.206066749738266	-0.23578340981649	-0.296659461867734	-0.996340162735915
5.68	-0.0444230617740284	-0.210025446903317	-0.836193118133573	-1.08595467771511
5.69	-0.249581991026698	-0.193072028288189	-1.29225188622812	-1.14171440685498
5.7	-0.413731280569736	-0.184341900512948	-1.66325962450201	-1.20860687962111
5.71	-0.558675069963944	-0.177608106647977	-1.95963440188443	-1.26734920893049
5.72	-0.700515795038566	-0.17343396139689	-2.19689646531428	-1.28985024275946
5.73	-0.8384393978195	-0.166961099062518	-2.34981666223114	-1.27076833414786
5.74	-0.951307004627056	-0.156432807389101	-2.38795601717703	-1.22322736526067
5.75	-0.989722539931759	-0.184274013606139	-2.32453702057041	-1.14413473020062
5.76	-0.964513534513081	-0.258611272049997	-2.16280411973265	-1.03629689059042
5.77	-0.932109826735267	-0.344568066854235	-1.96794309403804	-0.959760921701899
5.78	-0.909775222159774	-0.428938211589097	-1.77582814331419	-0.879907984928856
5.79	-0.894365733733122	-0.520329674888484	-1.58618367145238	-0.788079720040239
5.8	-0.87630063616696	-0.626084438265875	-1.41766316665231	-0.679859905714727
5.81	-0.852623141766896	-0.739123626987831	-1.27802375072055	-0.564419033863924
5.82	-0.827644269766642	-0.854497400607946	-1.19801880741309	-0.433273130464762
5.83	-0.826338936390855	-0.959951050181535	-1.18040697105232	-0.313389517693071
5.84	-0.874717446764344	-1.03759856082368	-1.25993673033053	-0.260275969036646
5.85	-0.922081183001696	-1.10946603006163	-1.3630851614551	-0.251680687798526
5.86	-0.940891234991716	-1.16732403044567	-1.46761986279252	-0.264040229239521
5.87	-0.937858549494119	-1.20236088988341	-1.54538223442519	-0.294375236797303
5.88	-0.923190428351768	-1.20493722331851	-1.63498704886341	-0.325494673844871
5.89	-0.892280825516033	-1.17482754145046	-1.70051415917738	-0.364033679529194
5.9	-0.834887719085603	-1.12400288593205	-1.70058656781014	-0.467569244410399
5.91	-0.739344948029211	-1.04627027581329	-1.63411114925174	-0.658540216842778
5.92	-0.564801887544509	-0.942615857534509	-1.47258306371931	-0.857468409225434
5.93	-0.345035465121179	-0.79853327907188	-1.23761928879375	-1.03469890615168
5.94	-0.134135457880532	-0.637558450336044	-0.963355818431716	-1.16067723345734
5.95	0.0499794458774474	-0.475333945495716	-0.692706976247026	-1.24095514616066
5.96	0.225039441103878	-0.319243893758581	-0.409997791867623	-1.28932599523904
5.97	0.40020864721862	-0.177510656815343	-0.118243112797419	-1.36954520445158
5.98	0.571972095918808	-0.0428282413244223	0.162943041433034	-1.44748643032964
5.99	0.728481714699204	0.0921103576293025	0.418741201942174	-1.45530331735168
6	0.806128054803518	0.197969138022149	0.594879706308233	-1.37207759333123
6.01	0.763963967870933	0.184151485478821	0.647445679644922	-1.24779138587255
6.02	0.686934491101192	0.136345428127435	0.646975864734257	-1.09211413848797
6.03	0.622888986619049	0.10847328525216	0.646033304834707	-0.955780553522483
6.04	0.585401368284291	0.119631202097989	0.658441325913425	-0.831756020673611
6.05	0.535248695216764	0.131737453540513	0.644248761082961	-0.722391782656203
6.06	0.456409453527929	0.13838433812102	0.592625470687072	-0.576197796329645
6.07	0.32738079776122	0.0966890369454698	0.486133617110861	-0.407279648148348
6.08	0.19557089893143	0.0477452548918138	0.372373230106498	-0.26034906119215
6.09	0.142107198042068	0.125734864081598	0.33642976649808	-0.168558073861707
6.1	0.179685922319883	0.325043246592503	0.387707881537508	-0.125335273550168
6.11	0.237826543244443	0.549104242102562	0.459652237111967	-0.102905603564411
6.12	0.269077856470943	0.739395740356538	0.489122593236665	-0.070249240040673
6.13	0.258098537339562	0.912986361890636	0.470210222621629	-0.00212317473180145
6.14	0.23656468557778	1.07239271535037	0.449408127980051	0.0876301398253807
6.15	0.259692774098296	1.26621742654416	0.497658877495146	0.158248841889406
6.16	0.337203858825513	1.53209961665699	0.627816128155286	0.195623059665068
6.17	0.401935443456665	1.74119167823136	0.759153936322405	0.220582305270284
6.18	0.398516876265598	1.8323211462563	0.829134796481128	0.275302218279472
6.19	0.335632286729679	1.85727501125577	0.843832004057819	0.381004771495891
6.2	0.247786019024349	1.86965814139664	0.867251774957579	0.531086878291307
6.21	0.179889922028182	1.84019100557685	0.955414438908451	0.679091903538824
6.22	0.141248493137115	1.78864067054304	1.11294314834155	0.779913565084015
6.23	0.0939136901289415	1.70549742898951	1.27005065027088	0.832289223905938
6.24	0.0153305784942554	1.54913041635067	1.3750815993515	0.871411378492637
6.25	-0.0859364113855695	1.37174696139164	1.4314836457212	0.928889510872763
6.26	-0.182326700757356	1.20933951120609	1.49076640301702	1.01418752364968
6.27	-0.246881851105027	1.03766736837102	1.58230739336887	1.09153105719975
6.28	-0.27082946085335	0.819930655670214	1.69474009823478	1.09762961425047
6.29	-0.280312640011667	0.588813904945862	1.77216459183957	1.03578558856736
6.3	-0.297500495415698	0.364163890507402	1.78828020502041	0.966048014101441
6.31	-0.300673235527092	0.137211698358719	1.75671616816554	0.93169919272013
6.32	-0.282609291426161	-0.0791444585431	1.71606314477532	0.946221249210865
6.33	-0.25609078870928	-0.305271669945832	1.68719980608091	1.00162656727321
6.34	-0.213510274829367	-0.539360146210753	1.66362980019609	1.05242448888766
6.35	-0.17474828726966	-0.75183149454264	1.60651038740905	1.07950613361664
6.36	-0.146686396853764	-0.910959151329322	1.50777891741527	1.14249376953707
6.37	-0.142030271956993	-1.03578738627317	1.39352769465557	1.27093412985163
6.38	-0.119048427876438	-1.12486877017517	1.29850185624761	1.43696682262103
6.39	-0.10121555555051	-1.18202229240845	1.21011779381897	1.61586195392746
6.4	-0.109277436442237	-1.19930265677806	1.11099394779465	1.80753642258204
6.41	-0.126935636351715	-1.13300166393175	0.972396583232514	1.9629152724043
6.42	-0.143000387057556	-0.993587215510005	0.779214685846684	2.09431062385668
6.43	-0.13874777728002	-0.825160840822794	0.577091811593136	2.24506602636762
6.44	-0.151621465267729	-0.671793786229814	0.391818529473113	2.36465780016354
6.45	-0.156746680241235	-0.510652607857211	0.207337566449137	2.40514600360126
6.46	-0.171917815400641	-0.356132508774069	-0.0209731721884288	2.39048421617605
6.47	-0.172493313930305	-0.182341448724992	-0.272328556206276	2.35448349828835
6.48	-0.15658073270918	-0.00611885387351563	-0.55556892616244	2.28845073722093
6.49	-0.125479756179797	0.123377601825348	-0.854160150970925	2.20486806464155
6.5	-0.0919451220408635	0.168744740179175	-1.0979179540666	2.0864290294321
6.51	-0.0606886018324752	0.171873397517786	-1.26271593425574	1.91772054031841
6.52	-0.0340849644459837	0.155970104305298	-1.43160541097482	1.72087503787253
6.53	-0.000763837491081337	0.127872162424031	-1.61738594118022	1.54732845959208
6.54	0.0263962199546621	0.09159034922737	-1.77596417148235	1.40336585953563
6.55	0.0458027086051924	0.0379073849666238	-1.92464686771479	1.26496477408555
6.56	0.053131580853548	-0.0452034313175088	-2.02677616458887	1.13517750344839
6.57	0.0385250339816324	-0.140234571130926	-2.03212220110223	0.991631912317054
6.58	0.0144463789082864	-0.208166836236217	-1.98823052951807	0.84025953270641
6.59	-0.00818187499434165	-0.251475740850942	-1.97896914303653	0.703477158727528
6.6	-0.0308240554503619	-0.280972736663484	-1.97809053270886	0.565052256498146
6.61	-0.0724147372506854	-0.307758730388847	-1.94767442118522	0.408625997319855
6.62	-0.111041207701583	-0.324488981841033	-1.88440583499401	0.259461732760672
6.63	-0.161708153965753	-0.346774436475313	-1.79002980213082	0.0897671754961796
6.64	-0.216163003526207	-0.370878375971655	-1.65039721804925	-0.135902197878615
6.65	-0.272107597418541	-0.392703951876741	-1.53386149373011	-0.402434708772775
6.66	-0.334083200116928	-0.42480355629397	-1.46697723192493	-0.704801265148686
6.67	-0.407656533433169	-0.481309226885706	-1.41316010241125	-1.05220466027458
6.68	-0.48200533025088	-0.558054095388668	-1.35427167593707	-1.39001501949137
6.69	-0.541670929156415	-0.630410827821549	-1.27907430371401	-1.67013250245251
6.7	-0.605429628522629	-0.706924080061769	-1.20193820146602	-1.95760650312286
6.71	-0.67861358298796	-0.792347490136557	-1.13720023372305	-2.2663678777253
6.72	-0.757307617686798	-0.882745465954348	-1.11711554012315	-2.56410681845486
6.73	-0.834207845213363	-0.969418531663975	-1.11574096864171	-2.80147831595568
6.74	-0.888471408095622	-1.0470400119783	-1.10565525989344	-2.95336674606533
6.75	-0.920412635660974	-1.09908681969644	-1.07501138243754	-2.96565597656059
6.76	-0.944099729454212	-1.12305874198939	-1.03371654374355	-2.89177430891837
6.77	-0.98049256597133	-1.14220423920756	-1.0016174391169	-2.80173812436755
6.78	-1.01713209081507	-1.15345794150088	-0.974802455066115	-2.6866457313664
6.79	-1.0456402572069	-1.14260198469445	-0.944465219855918	-2.47635803489462
6.8	-1.04082242192891	-1.10652111370572	-0.893354371778191	-2.19264171131988
6.81	-1.00606358987376	-1.05064654858711	-0.830848138561916	-1.86474879012057
6.82	-0.971605546799877	-0.979727091321162	-0.761378033185452	-1.5048034507191
6.83	-0.949765599330984	-0.90788882028696	-0.698323815208495	-1.19088865813399
6.84	-0.923721001370458	-0.84086852663082	-0.647615422092466	-0.956735774009932
6.85	-0.880124130062862	-0.766307598796681	-0.598148979394235	-0.754127918059079
6.86	-0.810531242622975	-0.675381590169517	-0.54067014394414	-0.574643943882806
6.87	-0.724562133031369	-0.579631452651633	-0.48415144672451	-0.437337534052928
6.88	-0.637291025416334	-0.476439521915795	-0.42804026952923	-0.356391727502489
6.89	-0.561903371905615	-0.375604488785129	-0.373353213333775	-0.323713090311449
6.9	-0.488297440589022	-0.283981342556011	-0.32479471804494	-0.364762051909632
6.91	-0.404105633343794	-0.192223477996034	-0.27282786393371	-0.448112652293507
6.92	-0.313787904961035	-0.0857089702996609	-0.201659073464467	-0.525312918315226
6.93	-0.221065692099792	0.0465071058140347	-0.104939873904234	-0.583029334509282
6.94	-0.14209081726876	0.166318477806387	-0.00165191753987957	-0.623052274279137
6.95	-0.0807304722874877	0.274265408038613	0.106291183880239	-0.637311516506049
6.96	-0.0360508450288546	0.348011456592069	0.206761531191642	-0.623958605540877
6.97	0.00526460892165751	0.412974356338976	0.300363935669425	-0.608409519454953
6.98	0.0418586212846543	0.464911694737643	0.386264039193186	-0.5760550017298
6.99	0.069443119844611	0.503626553710286	0.46528232030327	-0.511912421410257
7	0.0865375196884757	0.521794881092318	0.53143055413983	-0.418068228182544
7.01	0.0946553093483321	0.53033448627049	0.592913626338193	-0.303560243055624
7.02	0.137629787442775	0.521618695759365	0.623386167593755	-0.200956528731811
7.03	0.222819544784999	0.49694281512727	0.621689645244417	-0.147061946768787
7.04	0.328760170435983	0.458767781652291	0.584315685962848	-0.138912060668245
7.05	0.454342343212744	0.437201272480926	0.553128563865143	-0.130369962859404
7.06	0.601116173492197	0.435775140752167	0.52998619766388	-0.103957371036059
7.07	0.772925712919433	0.462909439811263	0.523535949674379	-0.0637142762532285
7.08	0.987982183079481	0.533548716442376	0.541989648237814	-0.0212206663964242
7.09	1.27989495166874	0.642322647125956	0.580147642039982	0.00612719613277733
7.1	1.59237471974241	0.756676486764855	0.604431236186497	-0.00425257737473647
7.11	1.86751813855364	0.872372147184805	0.641051625173161	-0.00806010320004324
7.12	2.0991285840415	1.01179308927497	0.693429830746655	0.0206956294923078
7.13	2.29084941877835	1.16704482074646	0.784006602834238	0.097688201587748
7.14	2.45610175910716	1.33731461665734	0.900719614035576	0.191917228246345
7.15	2.61864679417864	1.51512987549738	1.02379326724738	0.266496085463309
7.16	2.78293919150128	1.66119307463535	1.10874911713937	0.279813437257881
7.17	2.84204610717803	1.73262130904904	1.16014926723141	0.245545268989959
7.18	2.7907022178709	1.75587618295178	1.21334454567798	0.254863093680389
7.19	2.6909927032637	1.77447261681005	1.26129130735025	0.281221232791342
7.2	2.57032723647024	1.77741166906862	1.30348680851626	0.314857313084151
7.21	2.45469426514206	1.74974803187828	1.32906111646353	0.316406339081397
7.22	2.36103852392076	1.68219872248726	1.32334490569507	0.311444409123624
7.23	2.26366879999772	1.55986019541933	1.27826014927747	0.294237579331512
7.24	2.10461068193855	1.38344406676348	1.22363372062762	0.308286368877115
7.25	1.91862558062143	1.19213018381256	1.17681652745583	0.395669602937307
7.26	1.74559388201845	1.01556333210249	1.11572358066807	0.528411681624653
7.27	1.59364674434189	0.81725683682929	1.04481557966918	0.658620253854805
7.28	1.46271148460915	0.607792207388509	0.962147948431856	0.798788674009681
7.29	1.33745738180495	0.409113722941319	0.885014818061826	0.934740731677781
7.3	1.18499499607725	0.210752979518666	0.805446381071802	1.06389448528248
7.31	0.983311735238841	0.0253535984010788	0.73754362478403	1.1958435164296
7.32	0.778480547962441	-0.117765028681927	0.680471565682751	1.32721192626444
7.33	0.58619169681764	-0.206872848141157	0.629544081057576	1.41653139566266
7.34	0.406311939984064	-0.270165067732422	0.596713287563918	1.48548994540068
7.35	0.236009718916442	-0.28705524835091	0.596521186125429	1.54892945120394
7.36	0.0716709720444516	-0.259159678176345	0.632786683757463	1.57270842358842
7.37	-0.0981841186196426	-0.21661603812134	0.666640507726723	1.55402659037944
7.38	-0.251650646488706	-0.157918097280688	0.700782002805833	1.51550097320169
7.39	-0.370496514665887	-0.0812378626073984	0.749169977674312	1.47393821440336
7.4	-0.438925416181416	0.00510411609631417	0.80980637211098	1.43164784802736
7.41	-0.471355566421836	0.0707325892344395	0.878320708316432	1.40927361412346
7.42	-0.502335191874383	0.138064250385543	0.948539733910215	1.37547259025658
7.43	-0.498791173641394	0.181036821265922	0.994448047461492	1.28679248266514
7.44	-0.465772440407475	0.177609115625321	0.977903552966576	1.1820927617623
7.45	-0.395157385077942	0.154457853472723	0.94758065512075	1.08355368599864
7.46	-0.2967343980947	0.113867966357082	0.918017004417735	0.984683165182903
7.47	-0.193025724370894	0.0460629080848282	0.873822412680246	0.875546763900338
7.48	-0.11891086604994	-0.0484732392093101	0.808465596987931	0.759085453720756
7.49	-0.054545298013786	-0.142535850652347	0.718325624077755	0.61466704948098
7.5	0.0496383915442311	-0.245971845044645	0.601721129970317	0.438706120493056
7.51	0.142269092744296	-0.365844383790376	0.473905643599157	0.267015292144405
7.52	0.194845669043997	-0.491073733284015	0.37687719802899	0.103479395149511
7.53	0.16232399542663	-0.620343587985636	0.304282230097506	-0.059320130779651
7.54	0.050898057367113	-0.749068355487915	0.228675431355007	-0.205082956892045
7.55	-0.135935079226759	-0.860582128331327	0.150872871920718	-0.322363998036276
7.56	-0.338313204424608	-0.943121639779937	0.0706038230857412	-0.420620822881629
7.57	-0.541212071016677	-1.01149676809948	-0.0178357167837423	-0.500835714801155
7.58	-0.872382023896359	-1.09170840814787	-0.0639074153305363	-0.552896723591525
7.59	-1.30971574277074	-1.14749668584334	-0.100862178227239	-0.568918183322146
7.6	-1.81699882542862	-1.17073558007873	-0.153355903570217	-0.542105141622774
7.61	-2.32496000335546	-1.16145740531623	-0.235475572509425	-0.46330914540307
7.62	-2.77204376701671	-1.10810548733168	-0.334792033429089	-0.342068318330558
7.63	-3.12711334812809	-1.02673879451019	-0.441738626244648	-0.206833004092879
7.64	-3.45569705642643	-0.94953252474167	-0.549515413645133	-0.0726543146441024
7.65	-3.80667864620192	-0.886814023284626	-0.663488380054049	0.0683546314143747
7.66	-4.10174958420175	-0.812882204479039	-0.795127173198101	0.229746594535517
7.67	-4.26740800964636	-0.720419890252288	-0.940206559037508	0.402270249251293
7.68	-4.26179197325057	-0.635743047105091	-1.09044812187742	0.567337384105961
7.69	-4.11824848433602	-0.56916004135108	-1.22765797488837	0.699595999036746
7.7	-3.89091218693059	-0.532025003721756	-1.34704307985739	0.788347272438911
7.71	-3.65270524276495	-0.530614315387506	-1.4540705925369	0.845378420417705
7.72	-3.39358333617674	-0.54518205097699	-1.55149874610246	0.883413374943264
7.73	-3.03931234101637	-0.54578751245633	-1.62171052501962	0.900975119859684
7.74	-2.60116817457114	-0.541833706063903	-1.65512375166049	0.888747479321197
7.75	-2.13832228379141	-0.552163496327156	-1.66783870466578	0.852806836706897
7.76	-1.70487228188725	-0.566053601018003	-1.66067609944449	0.794605203889824
7.77	-1.31555409249401	-0.57373938351834	-1.63434882465811	0.723442893361917
7.78	-0.959438608772819	-0.563369739015664	-1.58804131011401	0.650604117937738
7.79	-0.582443593277195	-0.514925054608376	-1.4997975109417	0.564482516484937
7.8	-0.192571726819193	-0.438293023764947	-1.36108566299437	0.460786582195641
7.81	0.147339900084919	-0.364246302284281	-1.21321065409365	0.359156009509559
7.82	0.403657645361639	-0.287049158245896	-1.08593871373305	0.25769766350084
7.83	0.611057353703903	-0.250825072595536	-0.972081700611484	0.146061487958762
7.84	0.833749643087855	-0.173795804003637	-0.830776481803459	0.023138446763864
7.85	1.07138155874775	-0.0882469333314765	-0.662516308929719	-0.118407266578742
7.86	1.30776090163024	-0.00488809363494819	-0.474184371513049	-0.288489299088814
7.87	1.47801450965371	0.0473389554711272	-0.310289356717767	-0.463075423321642
7.88	1.55845588570346	0.0491139367250415	-0.209992258965877	-0.60952637365564
7.89	1.61139459890345	0.0193019962834684	-0.156213563747582	-0.751425750255487
7.9	1.71209031770642	-6.2385795517178e-05	-0.0966948797649733	-0.904930725687451
7.91	1.87221945041822	-0.00089066506957293	-0.0269599625639993	-1.04709488358608
7.92	2.01889819041422	-0.0115612801643004	0.0341172357346998	-1.17111252034909
7.93	2.11404142643084	-0.0507344336878496	0.0612693740333449	-1.26536308484363
7.94	2.14129248609815	-0.132079421547864	0.0246766436315558	-1.29749041619832
7.95	2.16320003019763	-0.229838881123015	-0.0433608995597038	-1.27217561225474
7.96	2.22991950055054	-0.308791255422066	-0.101168262379153	-1.23767616262226
7.97	2.33583416844164	-0.343702010054977	-0.130409232628426	-1.18031236495044
7.98	2.4269009669996	-0.359635021441043	-0.145921653671492	-1.08134180670962
7.99	2.44728818736042	-0.395447142642034	-0.167839392103556	-0.953655104407141
8	2.41101501874417	-0.449805604510991	-0.203972656201197	-0.799978937230659
8.01	2.34382546066529	-0.509610375877191	-0.244403119652883	-0.625111323704876
8.02	2.28401166898307	-0.544853968797113	-0.255521284514393	-0.459667131171446
8.03	2.21353012804953	-0.516936851305645	-0.248162980041808	-0.329808297478945
8.04	2.08254149594631	-0.4238189303965	-0.243678697594222	-0.212103775501403
8.05	1.88397655720643	-0.30686105704588	-0.249394499264995	-0.103250890127034
8.06	1.63617570951769	-0.185690928852178	-0.26735100761516	-0.0167265613911201
8.07	1.37110831265972	-0.0373065466041332	-0.302947668427583	0.0457102133275803
8.08	1.09814073217167	0.168784092234784	-0.34973382124837	0.0784113214483327
8.09	0.838936869691577	0.45326052773173	-0.401942424687512	0.0910675417070064
8.1	0.541567384275441	0.818557563157893	-0.488495885582148	0.0594923142895053
8.11	0.209892894263517	1.22701002036209	-0.600346273378801	0.0202764503840467
8.12	-0.10383191908348	1.6149559809561	-0.712068632092788	-0.0219495996691934
8.13	-0.370315165906486	1.95936559640248	-0.815789760593695	-0.061619679670011
8.14	-0.592777287639101	2.28828744184429	-0.913483853160556	-0.0977887377233341
8.15	-0.773343725639161	2.59655480741574	-1.00021288475031	-0.136391945406161
8.16	-0.920313989976798	2.87440763868088	-1.07772103442488	-0.183840734899728
8.17	-1.05026388247412	3.09355127110317	-1.14898650394462	-0.236793133501409
8.18	-1.14286568573441	3.20224478162499	-1.1709955627402	-0.240952322320066
8.19	-1.14042689022991	3.15865589436961	-1.14159502822413	-0.218741987155177
8.2	-1.06816395081913	3.01600096946207	-1.0681321022323	-0.162112943331711
8.21	-0.967468426984663	2.83787201897715	-0.973748365355218	-0.0906970557806278
8.22	-0.846591037918305	2.62100680751857	-0.858015954800517	-0.0108809551427021
8.23	-0.718301575702608	2.36324732468224	-0.716349464672066	0.0761065708682811
8.24	-0.595856473231772	2.04794728008342	-0.542648927466572	0.175201096095301
8.25	-0.455504250367354	1.68562459557776	-0.316654403767135	0.310792580495721
8.26	-0.300877264716356	1.30436150839286	-0.0595206553438862	0.448890200770224
8.27	-0.182673141322085	0.977044142050677	0.216188725641982	0.558631100318379
8.28	-0.121350353778959	0.727791536809138	0.492241456860019	0.605160504670426
8.29	-0.0967310513767747	0.495083027277283	0.782201047402953	0.594290114200177
8.3	-0.115268085157263	0.265379475063199	1.09128378517223	0.525594646743945
8.31	-0.174555671630344	0.0408746407174976	1.41140607166851	0.383779948934089
8.32	-0.258105837927164	-0.153561909866132	1.72496468979012	0.173925810451182
8.33	-0.367768784741966	-0.28999161732802	2.01690282036859	-0.120629134983116
8.34	-0.524032989826383	-0.352843403716855	2.27022227254	-0.508712486214677
8.35	-0.686353923286068	-0.374629491107044	2.4662746027003	-0.960170920658593
8.36	-0.830307625044721	-0.413736012936761	2.61773968946392	-1.41622311209984
8.37	-0.95856204001486	-0.450025752814663	2.71689480836889	-1.86830792500333
8.38	-1.06358345745571	-0.451548915164505	2.74288561810221	-2.31236057727411
8.39	-1.13537860934888	-0.391256384405643	2.68976218132267	-2.69799261391578
8.4	-1.16952144707502	-0.289866643627859	2.56721309160415	-3.00913785551955
8.41	-1.16326927168347	-0.179534522629366	2.38369363543984	-3.23153668728292
8.42	-1.10160755637301	-0.0873451499420806	2.14322901363828	-3.32392901170476
8.43	-0.994933631381836	-0.0329105518939233	1.87709670484739	-3.27515073496276
8.44	-0.862070282011103	0.0146848030022934	1.59030252205561	-3.14258618670199
8.45	-0.712008075059231	0.0335701578978097	1.28132137830952	-2.94615917197992
8.46	-0.554931541557946	0.00292889843466951	0.969714235185987	-2.65585557413407
8.47	-0.393600477749705	-0.0860417187148499	0.675148068973151	-2.31131153200969
8.48	-0.238475203604914	-0.232991302448146	0.40607362769665	-1.94169282576381
8.49	-0.0794505215384313	-0.432271020357825	0.173168516679866	-1.5588264985787
8.5	0.022224737418773	-0.683766827137633	-0.0379827420642348	-1.18361491821101
8.51	0.111204736395084	-0.9828550382693	-0.209524695266951	-0.882152050272813
8.52	0.159938407652708	-1.34493037385607	-0.363452359434946	-0.62472341049622
8.53	0.176206223381294	-1.71829948961155	-0.492348941531434	-0.385708038341151
8.54	0.178885932904245	-2.0547997256516	-0.586263869919037	-0.198146786035415
8.55	0.161446206407836	-2.33754869131497	-0.645282284382025	-0.0611753275901486
8.56	0.135929682217112	-2.57146245636581	-0.678801984207466	0.0449715709488693
8.57	0.103730982696434	-2.77923357420322	-0.682238277549211	0.107676484635376
8.58	0.0683418664270822	-2.95269545649461	-0.671658772361824	0.133527401411677
8.59	0.0332656884983897	-3.06926406066495	-0.663422528904172	0.157696014365795
8.6	0.0102175044849886	-3.04803991801453	-0.633646150145724	0.185988801809635
