# Supplementary material for: Multicentennial cycles in continental demography synchronous with solar activity and climate stability
Source: Nat Commun. 2024 Nov 26;15:10248. doi: 10.1038/s41467-024-54474-w (PMC11599897; doi:10.1038/s41467-024-54474-w)
Supplement: Supplementary file 3 — Source Data [file 41467_2024_54474_MOESM3_ESM.zip › source_data_fig2ej.csv]

time	RGR_EAsia	rgr	RGR_SAmerica	RGR_NAmerica	RGR_Europe	RGR_Africa	RGR_Australia
3	-0.0641540494953854	0.0543302043986526	NaN	-0.233215129551288	0.362127146794131	NaN	0.0433803659109911
3.01	-0.0594297244296516	-0.0322039836375293	NaN	-0.223762509883241	0.366823097094407	NaN	0.0450788685561772
3.02	-0.539009932621786	-0.152557003471853	-0.85285591655292	-0.769904815918975	0.359184725766966	-2.44230358944441	0.468330762705017
3.03	-0.542043787495897	-0.265201146559481	-0.877395203439564	-0.763358399283051	0.352661638010914	-2.38649855748688	0.464138918860592
3.04	-0.533857058010987	-0.327575976746455	-0.888967334481607	-0.744875371173747	0.329995043824917	-2.29796558545945	0.454642517581707
3.05	-0.533518901935973	-0.35702953383317	-0.914986623294276	-0.71022302158594	0.295017954070498	-2.20017246372594	0.448018689010896
3.06	-0.536806338709972	-0.399454322220952	-0.953163094798865	-0.66716336808085	0.248024601741173	-2.08537672098216	0.440580603272765
3.07	-0.531007976811019	-0.447259410980787	-0.994441502319238	-0.616178434564609	0.189641801493835	-1.90917547098035	0.421332173334743
3.08	-0.515466223066158	-0.48500520604139	-1.03213536976595	-0.558371488478361	0.120624010378492	-1.67165573557848	0.391822334477198
3.09	-0.494443283547056	-0.492498386642439	-1.05741989257017	-0.484733582857575	0.04326349381441	-1.41172077579604	0.358140770309763
3.1	-0.472665342735016	-0.463036004953487	-1.07400508781701	-0.399356859753086	-0.0407780996590474	-1.16515017163719	0.325599783105849
3.11	-0.4485855558011	-0.392297674848775	-1.08824001460067	-0.292345897984029	-0.129994290277231	-0.892230549161268	0.289678034936434
3.12	-0.418620613156111	-0.315956050655249	-1.09203323262621	-0.166090398602051	-0.222139202058831	-0.594118504254102	0.248538162659536
3.13	-0.396412842065169	-0.265188815949105	-1.10741749385422	-0.0181552033203053	-0.313944415838864	-0.288776689825689	0.21154308022372
3.14	-0.369246146268387	-0.211842632234225	-1.1124648386331	0.130751681519188	-0.403877193071857	0.0181638977974034	0.171691538718993
3.15	-0.327638768860512	-0.13972019842397	-1.08988538096679	0.279784981128489	-0.488887418961123	0.343607146789394	0.122515049818823
3.16	-0.278000571449928	-0.0597047630205456	-1.03481979173628	0.432568370973684	-0.563194752028661	0.654158955739541	0.0716526171594877
3.17	-0.223553856786897	-0.00202766275247189	-0.942570223321988	0.592525033361377	-0.620285228755369	0.903573325696194	0.023627845069005
3.18	-0.165800959329021	0.0180749875014056	-0.826540552371973	0.739332185678063	-0.654418867837347	1.07320476926883	-0.0193381165993819
3.19	-0.10480385167011	-0.00677074325314483	-0.695878157784188	0.863022530688211	-0.661110569286261	1.1887114703183	-0.0584630005457118
3.2	-0.0484928396419576	-0.0629605327556362	-0.578312519107408	0.970495075559729	-0.637540155505053	1.28357277080541	-0.0903514689060778
3.21	0.00346805690665866	-0.109763273567462	-0.46946523025741	1.05657680450967	-0.583297063690827	1.33515492074739	-0.111084365224194
3.22	0.0676600850808325	-0.141049663266383	-0.331896106289952	1.10507549977373	-0.498095023605598	1.32975010036839	-0.130694252056827
3.23	0.146276490832136	-0.163079165628955	-0.154599718934631	1.14668654921248	-0.366666857552271	1.29403083797985	-0.157243230062634
3.24	0.222982453107074	-0.17575480044289	0.0145577069996909	1.18413612397899	-0.232242226362121	1.21505173569841	-0.169216717804244
3.25	0.306442794988518	-0.143638780861981	0.202490283037218	1.21672820275465	-0.0534466137682706	1.08479764114322	-0.182082361339324
3.26	0.387311103925647	-0.0270880888974505	0.365149976225922	1.22149191286523	0.150279710374368	0.91444642518496	-0.184428941087477
3.27	0.461108378447617	0.167153264732024	0.494650446526049	1.20821898896075	0.369919429561323	0.741249631620543	-0.174041323608346
3.28	0.526546944796279	0.380033914534362	0.590441270116932	1.19447440691543	0.592948360632436	0.571593940815891	-0.149869328917628
3.29	0.593713173552416	0.601108146700786	0.690161575589864	1.18514251999341	0.80941700260838	0.394691830932545	-0.123353677791209
3.3	0.666573053572227	0.831825204787726	0.812527360233555	1.18194631533771	1.00970234451939	0.2197400902213	-0.105089447923522
3.31	0.735686022644165	1.06702455200899	0.933896594541293	1.20171683667504	1.18500540068201	0.0732132048078175	-0.09387010683531
3.32	0.794978442676061	1.30294972912799	1.04125550663072	1.220020845147	1.32650666424401	-0.0461592187675886	-0.0862249949162942
3.33	0.842237069777487	1.51595205681393	1.12255777924287	1.2148543443619	1.42522597961566	-0.147430516179845	-0.0769550975813241
3.34	0.870438369649241	1.65196067448575	1.16225802572451	1.17658915105895	1.47441691436749	-0.227698481394639	-0.0620363556678082
3.35	0.882666975700938	1.67840272927829	1.18243484608006	1.12584585696732	1.47017880249362	-0.263378543720581	-0.0466295335179171
3.36	0.886102083674355	1.64416821967648	1.20589013798946	1.0707855524596	1.41073541314354	-0.267396445333545	-0.0408703795175881
3.37	0.881284914789334	1.62045967819561	1.24831092348053	0.996611601084368	1.29476555072052	-0.236801987210013	-0.0552909175710087
3.38	0.863282218433583	1.60551535035841	1.28909398719723	0.896655925108604	1.12490733931003	-0.166806148356812	-0.0862957444604712
3.39	0.83059582060662	1.52551146752698	1.30969105178011	0.776668241224376	0.912215000723287	-0.0549256484418049	-0.122496126423642
3.4	0.787322756929064	1.38734572611316	1.31667386521666	0.623472322623543	0.670232120208991	0.0918261192006134	-0.15647212449674
3.41	0.73692676538298	1.20631857899875	1.30921356237102	0.454662710538613	0.410907583088055	0.250928735369686	-0.182803972977661
3.42	0.677991721646102	1.0042540687544	1.28506150058466	0.284024631056786	0.144405807189976	0.409833756835043	-0.204509356675705
3.43	0.618932215184089	0.85504271771397	1.27070144005686	0.132754050010446	-0.120302498259061	0.574726518384436	-0.228367685806505
3.44	0.564901774725756	0.751964067077001	1.26437967418897	-0.00631155324528953	-0.373062763137519	0.726471128414842	-0.25763147569388
3.45	0.51000079218594	0.634159688814059	1.25701159880324	-0.136994428931014	-0.602055950992655	0.882761856516098	-0.286674055505391
3.46	0.457264618911163	0.464783274100163	1.23309419720334	-0.241737179170956	-0.793874330636452	1.03237327807466	-0.301912884890841
3.47	0.413991592538898	0.29567914755355	1.20735450128536	-0.302973658088716	-0.940152686016234	1.16681635322314	-0.299904279796933
3.48	0.37668548535979	0.169875602511528	1.18459760170318	-0.315918168038146	-1.04152298509381	1.29398711957789	-0.278579511446667
3.49	0.355801980499362	0.0969016926868383	1.17289102076928	-0.283803669600234	-1.08075514880494	1.36170460613331	-0.258759168097053
3.5	0.330504644211316	0.0545832194888154	1.14270895196747	-0.2197206347833	-1.07739099972377	1.38447770602351	-0.232114026746812
3.51	0.311876981361761	0.0361318565458509	1.11496008760369	-0.137940139247773	-1.03228921311375	1.38078856559042	-0.206354084031191
3.52	0.297055707725859	0.00856513606424306	1.0775658573143	-0.0534908310706551	-0.953631106586676	1.35038482994017	-0.181276600086086
3.53	0.281111732231701	-0.0200970530840558	1.03197801054665	0.0395820714365362	-0.848570556440655	1.32246465977781	-0.153733296735607
3.54	0.266850879160346	0.011115715896087	0.983403612962635	0.153777877973386	-0.724202381577102	1.28710166178999	-0.122301844901013
3.55	0.254767754222227	0.0835486658795284	0.942311887968919	0.281003720112277	-0.59067668672273	1.24314058794495	-0.0933275855160124
3.56	0.234241560755241	0.146385264869804	0.898902168885347	0.396064954176711	-0.453803818000024	1.18057260133946	-0.0741933277474467
3.57	0.203052991823923	0.157202847564013	0.833808882603596	0.475639019034021	-0.324494561073999	1.07855578098644	-0.0663819232731865
3.58	0.161698857756405	0.131703456926027	0.745039744632198	0.506488953161979	-0.210925316183921	0.960671412365696	-0.0697325989983922
3.59	0.122830853619537	0.0987355566842459	0.652611896933696	0.498592318884713	-0.120857967651692	0.858101243596154	-0.0815117089105155
3.6	0.0804907537475589	0.0525809148010493	0.555618447950571	0.462313147650853	-0.0583132964910596	0.769002115531225	-0.100853811025111
3.61	0.0267044606517299	-0.025345292881986	0.462852698195404	0.414733641170963	-0.0211558257124365	0.698214933623394	-0.125582268217952
3.62	-0.0324434081252787	-0.136054785348067	0.375344124270642	0.358606737320686	-0.00629817285623669	0.621550663406698	-0.152323178414846
3.63	-0.0907756432114151	-0.27286655294315	0.290352035379499	0.284680440716007	-0.00988043178611653	0.538525690694444	-0.182419779477676
3.64	-0.151139027988998	-0.418353800702321	0.199967974914476	0.183193381235199	-0.0292631869155514	0.440275141424271	-0.214101121261665
3.65	-0.205533702510797	-0.537894114876768	0.102666360408208	0.0572859726224163	-0.0598437164631412	0.327650635260559	-0.2426966466667
3.66	-0.253501638989305	-0.632198734793405	0.010778386513171	-0.0713835008137224	-0.0975451903359502	0.22665525023156	-0.267468579908335
3.67	-0.289929996049061	-0.703653176280558	-0.062276133969177	-0.190340140596406	-0.137685232380525	0.144361089302333	-0.286393278008785
3.68	-0.328603237522983	-0.755187948428789	-0.120765489562571	-0.291264052171918	-0.172755877198793	0.0630589580806718	-0.298626819284945
3.69	-0.367009648359608	-0.793029439360341	-0.164137318624726	-0.377418099729484	-0.197935621591647	-0.0218457828560229	-0.30127835404537
3.7	-0.39275565373517	-0.822455755972235	-0.197679762323603	-0.443551160169131	-0.207129942974903	-0.116292738875932	-0.289304988375553
3.71	-0.40041341516197	-0.848431571896537	-0.227845024774089	-0.497627937128308	-0.196976326180583	-0.208905588505237	-0.266722287532518
3.72	-0.404089629027666	-0.865306354436457	-0.2534013237964	-0.549661698124945	-0.168818170801456	-0.308183323940836	-0.236571435899374
3.73	-0.406643063110541	-0.873922756064515	-0.278828286088073	-0.596311220953561	-0.129652543250933	-0.413538639141249	-0.190776536838888
3.74	-0.413979179064082	-0.855768776640162	-0.29702666251421	-0.630462451383272	-0.0721730376339358	-0.494500536192261	-0.1571755994412
3.75	-0.42698266453116	-0.796444490313314	-0.312480510438577	-0.658666190922358	-0.00811324906530113	-0.585256472915551	-0.109237668722921
3.76	-0.450027574108475	-0.721331257159315	-0.335127386882132	-0.683010755902741	0.0649099558091655	-0.678331153798054	-0.0576593622705559
3.77	-0.473526121530177	-0.647368001210739	-0.373450124541249	-0.702918247025548	0.142467303141216	-0.763773824625723	-0.00241228626939307
3.78	-0.492029161294999	-0.585599403172494	-0.426345382400231	-0.725341182894882	0.228621585485058	-0.865094505428233	0.0600368294250785
3.79	-0.508232574661074	-0.531113303474705	-0.481533098769384	-0.752652061268651	0.303782396706626	-0.937811059182391	0.113259152965775
3.8	-0.550118073294689	-0.453751326768161	-0.551927480361455	-0.79592468404357	0.363048936715625	-1.01290823721442	0.160370504622269
3.81	-0.613440760332694	-0.310266799498857	-0.645114330666351	-0.844741801555692	0.400939315675188	-1.07883191475743	0.2010747916464
3.82	-0.685989706129823	-0.145964308902429	-0.757353805977311	-0.887107165412474	0.415496704145418	-1.12570501080339	0.242118721262659
3.83	-0.746313616866561	-0.061474333658417	-0.877005649734582	-0.921751415423032	0.406726873726999	-1.14786603423335	0.287315021067682
3.84	-0.79817611023429	-0.0496917901456071	-1.00885858925486	-0.944178342337608	0.374903540792717	-1.13862813635006	0.329310748064598
3.85	-0.837126471088275	-0.0658907866576254	-1.14171728087754	-0.952973584349758	0.319628627405296	-1.1013155307145	0.369765527652002
3.86	-0.862278622735681	-0.0913555211359674	-1.25327031759708	-0.952971902676195	0.238317070432475	-1.04722836624038	0.405049661867358
3.87	-0.892818098299411	-0.11581746304306	-1.36473224938188	-0.951998963087187	0.133471193346748	-0.985755427734851	0.436722025020452
3.88	-0.935213267798395	-0.131304781780061	-1.49088125115293	-0.939973497092183	0.01000197003626	-0.917936673027204	0.46927412434994
3.89	-0.966039526230751	-0.174169751077453	-1.61964937246828	-0.90253079438474	-0.129205272350175	-0.830018738349574	0.508486460406638
3.9	-0.970418315771158	-0.254980664496947	-1.72888529601494	-0.839327472921507	-0.27804719895656	-0.720359637572098	0.560929864103746
3.91	-0.942147262584985	-0.32097521139747	-1.80110689535957	-0.759798796295202	-0.428686081499129	-0.598200179854114	0.617730716650169
3.92	-0.897950197290507	-0.371095692963663	-1.8438895544724	-0.673852261382578	-0.571528662390527	-0.475448484625297	0.67022217042312
3.93	-0.841179778094389	-0.404094741646315	-1.84527479531791	-0.583723523322487	-0.700816771229732	-0.373610517238982	0.720969956493871
3.94	-0.777783994610621	-0.434785073602591	-1.80582687125997	-0.501198202545834	-0.811163372846187	-0.297436566490865	0.759979761907441
3.95	-0.725402253575589	-0.479670012610654	-1.77429621017948	-0.4174058264698	-0.900956057343794	-0.237309684413886	0.793305041423243
3.96	-0.674889629357789	-0.519293825640944	-1.74754232277978	-0.330549419770861	-0.96914907526911	-0.1833958893196	0.823820164741736
3.97	-0.605482617192899	-0.557589818335076	-1.68932136817197	-0.244420200685893	-1.01027012109168	-0.134573973544062	0.856683178694358
3.98	-0.516960104566618	-0.574926524249312	-1.57958313889608	-0.176048475633044	-1.01033510832325	-0.109101829271172	0.896167802238001
3.99	-0.413305957937368	-0.593030515666137	-1.43269050473755	-0.112556600196118	-0.994563525876996	-0.0921579819206813	0.924338610388301
4	-0.31193717075629	-0.61799567917376	-1.2641182823433	-0.0757856820926121	-0.942388921514906	-0.113982245223853	0.936422479383139
4.01	-0.217447361203792	-0.642182250484097	-1.08750399328099	-0.0494393027196797	-0.866985101685444	-0.163611709903532	0.937339827377588
4.02	-0.136339230324729	-0.640822522154696	-0.926117781451739	-0.0481728371519484	-0.773485523390992	-0.222190247737447	0.913507941654713
4.03	-0.0663099713253106	-0.603703083193354	-0.798094529799691	-0.0458487174704498	-0.666978817216195	-0.266447300471832	0.878155601134388
4.04	0.00739853175819838	-0.564864931619007	-0.672524530518477	-0.0416261079097106	-0.541315139174031	-0.30277916364331	0.84486246850975
4.05	0.0852883081118685	-0.506291514806226	-0.529361096293567	-0.0552421400419925	-0.412283117110817	-0.343839014233704	0.818488060124597
4.06	0.167164235061996	-0.42933279108866	-0.371851760862391	-0.0788290480289186	-0.283662799191068	-0.390809420813073	0.792674565448805
4.07	0.251017257504028	-0.322288358120701	-0.218263595297739	-0.114809486569585	-0.15802936126168	-0.441116271470558	0.743171500338655
4.08	0.324131814777986	-0.200821552019712	-0.0878621058481016	-0.153170562920296	-0.0396475420008844	-0.497207601501593	0.67066388780495
4.09	0.377605407974895	-0.0910354078221538	0.0112994285218171	-0.186115475803613	0.0647988446631201	-0.550869549681228	0.579645142151298
4.1	0.415454610499416	-0.00808015675875523	0.0747281541678971	-0.223678047594566	0.149601893340301	-0.580339977633028	0.46660559101309
4.11	0.439354310002984	0.0425175722107345	0.106841701501908	-0.263290107309425	0.198815106369957	-0.590770521679633	0.358369232985899
4.12	0.480267591316674	0.0972105319617672	0.15969130983427	-0.286179316682802	0.240713712402974	-0.606149241901654	0.248520943940924
4.13	0.511208987730566	0.129910405183614	0.21910037799266	-0.304943838128246	0.285473611972953	-0.629828408163367	0.170859774964273
4.14	0.55101915017284	0.147922246984408	0.291708855868681	-0.327876963803235	0.301579288125004	-0.659358370134038	0.0681492096952072
4.15	0.588867998393446	0.145417979257886	0.356067973292016	-0.353812935217507	0.302743349428618	-0.688498226515409	-0.0616741364526905
4.16	0.611891073827233	0.09847622012902	0.403871306592927	-0.369031929385754	0.287249817516582	-0.725476248308467	-0.198641843299962
4.17	0.618306897083061	0.037350340576283	0.431914677955517	-0.371876930769296	0.259071906834158	-0.755535398788957	-0.325088685421623
4.18	0.621903873510593	-0.00612978986603516	0.452913224637232	-0.373234964694318	0.224518725677586	-0.767866404248643	-0.439907669915456
4.19	0.621755957839012	-0.0227842687394438	0.473451572652235	-0.361316264417973	0.196381966071386	-0.781256957320095	-0.520681122785339
4.2	0.639496885761424	-0.028559162240673	0.538486546908453	-0.32886749440444	0.152358415547729	-0.791233671193706	-0.58730765871498
4.21	0.65130297706924	-0.00584136412879585	0.59617045483267	-0.319218967987967	0.108970130982529	-0.818632840696849	-0.645987143184682
4.22	0.667807493484215	0.00669553989364953	0.663621100551267	-0.299471608475657	0.0756822579384956	-0.832188950965526	-0.7058973469348
4.23	0.668785058387107	-0.0278335027149736	0.703096697811326	-0.27496227627499	0.0720797724962856	-0.845939323793896	-0.75988063853347
4.24	0.659483539797051	-0.0791995235942694	0.73494960082852	-0.2377453973125	0.0438670898625982	-0.836149104322077	-0.791373132632523
4.25	0.635975551237557	-0.131195815662826	0.738074874523046	-0.185539828267597	0.0447715349629005	-0.796003789566696	-0.787434130511399
4.26	0.61513124629538	-0.170790466239881	0.743618002608174	-0.134444596351299	0.0546190732466486	-0.721660629584463	-0.767892786862314
4.27	0.596867900088047	-0.190572663226572	0.757995375833805	-0.0759348257596579	0.0745425868789261	-0.640137140308417	-0.732112842082185
4.28	0.582411865646445	-0.206730741804461	0.779678957400885	-0.0223131712620485	0.121168002975987	-0.555132987367182	-0.706409550607456
4.29	0.578375688098354	-0.235697289340418	0.817059585702791	0.023965480978763	0.148646854447174	-0.430773241199728	-0.701835881624064
4.3	0.563594029151217	-0.265649240250383	0.824311818242745	0.070187570137036	0.203664510359439	-0.282625148304318	-0.688919185895362
4.31	0.539422039695973	-0.273380176986077	0.814304899863011	0.120280803362716	0.265754668746087	-0.116399281498724	-0.668577615466534
4.32	0.513132908955986	-0.252801979020764	0.800267278348484	0.17908476721683	0.332462115503394	0.0737596679495165	-0.631543216415151
4.33	0.493590619293873	-0.180139503046579	0.792446716946936	0.237583191111605	0.400652118836955	0.301749551515083	-0.591748629795483
4.34	0.486051241139273	-0.053176430791235	0.808118043780943	0.281943709962447	0.465538675515522	0.534741077775684	-0.573764179793042
4.35	0.488080427749828	0.1082729544113	0.837701389786124	0.318112696061419	0.522580785136688	0.754380807286037	-0.579954348511256
4.36	0.50116458042858	0.285339023667769	0.871048490644697	0.331442954822659	0.57439331585285	0.973619007416331	-0.629812002339113
4.37	0.515480872662621	0.465720137477669	0.902487083116486	0.350772953474497	0.60788976897562	1.18869936165981	-0.691256873842185
4.38	0.517764990912646	0.607111378300332	0.904201354175652	0.362909611067208	0.625699666569459	1.372526979026	-0.727100431900326
4.39	0.517354028745076	0.691821868522199	0.90401126292591	0.379247428362717	0.631578117346421	1.52391449731097	-0.751321750842205
4.4	0.52028709234779	0.743509356048626	0.90481804095897	0.391352670403505	0.620215927201231	1.65381264679325	-0.778009292404017
4.41	0.524763645670544	0.760305618765423	0.90772349111832	0.390286505472026	0.588935286534752	1.75963998385499	-0.83159040756946
4.42	0.527996193006819	0.768392609438577	0.916602952762717	0.367123604852513	0.539038491991094	1.81253374017383	-0.924827642626962
4.43	0.531141922331516	0.775058499547689	0.914178306788483	0.338086508466301	0.473810371308342	1.82550897020272	-1.04292870948653
4.44	0.532960877955017	0.740368256096117	0.894216613126483	0.302000547647321	0.40054621264984	1.81851713847569	-1.1749125502918
4.45	0.507052909840299	0.643745201918346	0.838888740018659	0.272960126344429	0.303769831516648	1.74669110291736	-1.26071664078025
4.46	0.457774300104842	0.533132150198148	0.775978962629305	0.261284326671851	0.204673968102677	1.62949559851487	-1.29264066175103
4.47	0.403342716008983	0.437200244776479	0.710803466524341	0.240626719416854	0.102080953382449	1.49002038403586	-1.32235037178957
4.48	0.343525746351231	0.348778856393371	0.647761689444349	0.216488759291139	0.00520943105314582	1.34768035644828	-1.36148823441438
4.49	0.26772736858232	0.305581402336627	0.595167936294707	0.19334987440506	-0.0983381311521454	1.19900692048411	-1.41573589943938
4.5	0.184902851700691	0.279781310479995	0.547797961647285	0.170616683344238	-0.192588031182326	1.04166219270094	-1.46528372227288
4.51	0.103098834007224	0.223465508155714	0.488763897060607	0.147470496719515	-0.281044282861286	0.884929418874553	-1.49659319882962
4.52	0.0131922190100521	0.114957461573342	0.416540138198975	0.129903488999389	-0.357491869591997	0.71921463342803	-1.48447930169756
4.53	-0.106100064622641	0.000655724454703452	0.341584900658719	0.141912023869851	-0.41593656538552	0.523927484051301	-1.38450801865012
4.54	-0.233527572280058	-0.103340830170301	0.290715082748084	0.159987467196911	-0.458245582912126	0.337430875264131	-1.25137201953391
4.55	-0.345950861266626	-0.193202181296612	0.258566819792375	0.179888441459565	-0.4829245725004	0.190557039268099	-1.13596752421275
4.56	-0.451052378598887	-0.233010894669698	0.243961759143436	0.211343747135075	-0.494651988313536	0.0697433647960284	-1.02386121597576
4.57	-0.546888979108653	-0.281688935999646	0.249284337211173	0.26377107783915	-0.497395285016286	-0.0324002328998613	-0.90010726065406
4.58	-0.621026308345234	-0.389128909149368	0.248446702252623	0.296130264493393	-0.492957249144494	-0.126509460200493	-0.774247811751763
4.59	-0.672436262330584	-0.517373488369255	0.221155605228134	0.297161438236771	-0.478917770801686	-0.216029947072473	-0.654889525320097
4.6	-0.713938367072773	-0.61112998451496	0.189371638187971	0.297896890958857	-0.455778607169341	-0.305623878973241	-0.522088550190107
4.61	-0.755553264209191	-0.666314761760505	0.183376608033085	0.32953804465024	-0.424018369328996	-0.383833937650643	-0.365749698062354
4.62	-0.78412565376314	-0.648909861730423	0.178404387433489	0.343517052216614	-0.39784253728668	-0.438417416853447	-0.236464516747828
4.63	-0.770034438361528	-0.575039733504293	0.190455497319682	0.361462001813306	-0.360389243445483	-0.45039454220729	-0.15889354614659
4.64	-0.745221965559144	-0.544913222926614	0.191850914981478	0.367025905005893	-0.328569642904218	-0.456447702077799	-0.098604584312178
4.65	-0.70235555847528	-0.584313360186355	0.182813084201114	0.353779095427033	-0.290094820475025	-0.455086544262808	-0.0594840027704664
4.66	-0.635427306234584	-0.649237663624247	0.13747678764628	0.279069406430715	-0.239949899340504	-0.454672320770671	-0.0646399488578308
4.67	-0.545735889274849	-0.710242063728283	0.0832236626135918	0.188299404029345	-0.179051772805619	-0.445502989746848	-0.0905314321999585
4.68	-0.450435087857907	-0.756279214251561	0.0601921536287158	0.146614608719458	-0.108864170471918	-0.424071531525992	-0.0871334838526946
4.69	-0.36463972840602	-0.729308956021456	0.0787602170197287	0.156601378345365	-0.0115271643114965	-0.392330911905938	-0.0513450100709434
4.7	-0.292973167594237	-0.65545724045799	0.0761658529125614	0.171270995146132	0.0680192561646197	-0.347522781262326	0.00180960223990969
4.71	-0.216957920298405	-0.584050493882765	0.0800560244450781	0.195399551080889	0.174073918031646	-0.304642796879926	0.0573499616842903
4.72	-0.149463495990646	-0.480455225715913	0.0934143578062345	0.237844659746366	0.300225130306978	-0.253154407999176	0.142024545858143
4.73	-0.0728123245062273	-0.308482945947288	0.115638459991339	0.293813840147446	0.442747356661764	-0.19613657529074	0.246548630142402
4.74	0.0142515592888474	-0.0439175388261329	0.140639108632964	0.354878630521554	0.596823421807276	-0.135754283421867	0.368097466296949
4.75	0.0999694571913971	0.302990101021366	0.190716757031321	0.465922781345661	0.757571720056104	-0.0677032570244311	0.541597507313593
4.76	0.147889133284517	0.730246918654781	0.259630236641405	0.639106053220723	0.916732305562562	-0.00769199756086666	0.788723654312494
4.77	0.131633585075097	1.16215696886725	0.310651364221253	0.827396809530715	1.06414050268716	0.0338783996076603	1.07762557620508
4.78	0.0779411425285574	1.55196100038255	0.329567013687676	0.992709744752116	1.19546008820628	0.0736779538734858	1.36326350562511
4.79	0.00878573061086795	1.90444349468157	0.331001719134791	1.12792519311605	1.30574742320602	0.118022502565987	1.62530049819307
4.8	-0.0559677333636989	2.17285955864481	0.322585008700921	1.23386008113708	1.38421717327285	0.159425841196489	1.85660351742691
4.81	-0.108157753589282	2.34667247230675	0.291789393890789	1.29539847356529	1.42656145851519	0.186962764430454	2.0460173648513
4.82	-0.163982991790243	2.42266907811685	0.22882883381331	1.30486698570355	1.43213609905045	0.195261552120096	2.19735668892842
4.83	-0.253979959019929	2.38694339458811	0.128634659558617	1.269811235985	1.39841347757788	0.181603245531917	2.3162705696766
4.84	-0.405842061330754	2.2160303952037	-0.0236111404371638	1.17932788071053	1.32319278224981	0.130793657744635	2.3885962403387
4.85	-0.589273250571865	1.9213834619111	-0.206455138536565	1.03484654099782	1.20880358933486	0.0688908704589576	2.38824625035273
4.86	-0.754135113164517	1.54239356853215	-0.394103927401386	0.834181853632294	1.05771880043055	0.0213901642132437	2.3036874957652
4.87	-0.879119989178942	1.09264981051678	-0.576118859859746	0.579530854762137	0.874517649639356	-0.0223930054177201	2.14499674707615
4.88	-0.952793511907035	0.641165695520211	-0.75995700975006	0.271555724851551	0.669337425167208	-0.0953703019536771	1.93948718401371
4.89	-0.992894826977112	0.222223773324522	-0.955055997738873	-0.0602399380640215	0.453580695236795	-0.181105948090034	1.71066379925155
4.9	-1.02386239503717	-0.144001171083301	-1.15407547343054	-0.397194175195748	0.233796267725821	-0.273678617063437	1.47225628296645
4.91	-1.05978861507228	-0.459540134209363	-1.3423631637192	-0.714294366810206	0.0204841165266443	-0.362372286969164	1.22910199854683
4.92	-1.08838971030241	-0.728894883655699	-1.50204311733925	-0.990779190468196	-0.17803253265797	-0.439853042832997	0.988117170939126
4.93	-1.07486391236318	-0.942087956941759	-1.61625708577302	-1.22451056091751	-0.357207258047098	-0.488565367995188	0.757613169266825
4.94	-1.01476582582338	-1.10350602513139	-1.70121484728883	-1.45284240312159	-0.511162600426239	-0.522093426593972	0.550680342648044
4.95	-0.921552975886571	-1.17479704593109	-1.7792065476039	-1.67060001818441	-0.62838199360868	-0.553276763046076	0.389430884856649
4.96	-0.786137884846176	-1.17459579156808	-1.84917111034268	-1.85989854123109	-0.711875852551937	-0.600207703620749	0.271762824025893
4.97	-0.626375623880757	-1.15415103807491	-1.90548199015686	-1.96930123506417	-0.762104790662025	-0.624446517112279	0.209086103444933
4.98	-0.468833150838648	-1.13073926190352	-1.92926451228515	-1.98958895208559	-0.784918181080247	-0.618508867989196	0.174902513254903
4.99	-0.327969661163042	-1.11823770680077	-1.91914711041359	-1.94858548092087	-0.786420090989256	-0.590768551199233	0.153623093010062
5	-0.200987423658335	-1.12027387942652	-1.88429074539602	-1.88752752607301	-0.76982580914953	-0.558217450143704	0.147133845380978
5.01	-0.0816974012954405	-1.14263976323035	-1.83816135030764	-1.83215475640019	-0.735267397604395	-0.524239748699988	0.157619993513859
5.02	0.0127073273397898	-1.15603088495967	-1.80269251163187	-1.81285322267223	-0.685954031271391	-0.506326008981093	0.178429158751955
5.03	0.0955012363242078	-1.18734925287751	-1.76419134790293	-1.77313270773967	-0.630826123972835	-0.490532108134157	0.202323001446835
5.04	0.182681216700386	-1.27336876352618	-1.70577740202762	-1.67337389881007	-0.576964571398285	-0.460276077763526	0.223999053901891
5.05	0.259558110209274	-1.41186616854717	-1.61629952271262	-1.51118767803979	-0.527996406684046	-0.407909724315964	0.230316354859757
5.06	0.280928396433719	-1.58545095972798	-1.49305543417308	-1.33354987143888	-0.489630252696869	-0.350518796485356	0.20036107525119
5.07	0.241698255497718	-1.78382397696504	-1.36016406393801	-1.21321101410945	-0.464963341837132	-0.31454814848682	0.145093008049533
5.08	0.152919257316962	-1.96277585449959	-1.23317750017916	-1.16889734914665	-0.452992822498545	-0.308166595640165	0.0757682737586483
5.09	0.034912989298675	-2.09202174203939	-1.11310935183336	-1.16425817057163	-0.451729142632244	-0.314778926501893	-0.000413721987236003
5.1	-0.0949382008140495	-2.22041259307855	-0.994715636354236	-1.16647646097522	-0.459048352155648	-0.32173978115806	-0.0813011030170845
5.11	-0.200395134733749	-2.36273991353933	-0.868536915014046	-1.1128478026695	-0.471098483946697	-0.306582725263894	-0.16081689116208
5.12	-0.275722819945035	-2.4818656041255	-0.745815660236291	-1.01385553375926	-0.489075434448761	-0.280125244256646	-0.228471483362859
5.13	-0.345937793816632	-2.53451425583429	-0.616300645240979	-0.904882270995138	-0.494636100076646	-0.22842694443097	-0.300582293933229
5.14	-0.44894255781238	-2.4923890054529	-0.487120924234268	-0.828524107045171	-0.501069110522409	-0.188972553874608	-0.36867569868571
5.15	-0.559718721574376	-2.3365667811779	-0.361260949982019	-0.806659954605034	-0.500664063734219	-0.161439075674986	-0.411751090833928
5.16	-0.639748573146258	-2.08640853818643	-0.239596169400612	-0.778604255090673	-0.491220508021111	-0.123071484946804	-0.440602161802587
5.17	-0.654751910160516	-1.801871955465	-0.122362932081249	-0.673465554722735	-0.469656446655794	-0.0538083203304032	-0.459988696477216
5.18	-0.604960250506751	-1.48435238742835	-0.0104213943520446	-0.495834599161307	-0.432824204648111	0.050848759920975	-0.452549713533454
5.19	-0.484960064806368	-1.08707530668306	0.102434553489294	-0.236882125995034	-0.378415288332138	0.192852481852915	-0.418259661995399
5.2	-0.318763824829898	-0.594798486830735	0.216154096988479	0.0672118909742311	-0.308715405886578	0.346178946070933	-0.357084018074932
5.21	-0.146231066018705	-0.0466870927158782	0.361720691274497	0.375920636472888	-0.223190942648953	0.53476019773251	-0.302860207893123
5.22	0.00397846897000608	0.520568260928128	0.541555642414846	0.669989591326782	-0.128089393544437	0.710744031219149	-0.239050814145326
5.23	0.166339585755754	1.07002422290381	0.738619204791737	0.951077545805786	-0.0260856119750958	0.883451575408344	-0.173386900541646
5.24	0.353754869303423	1.55597935115967	0.928436176060004	1.25140207497882	0.0788358820431292	1.05728406089241	-0.142274519199718
5.25	0.5581326901979	1.99174555029922	1.09105275536385	1.56863831419109	0.182212843300966	1.22665394018082	-0.121728830667745
5.26	0.748976287307902	2.32687315533557	1.22612063829571	1.85786519588017	0.279807801266097	1.39017022489996	-0.0759189773385542
5.27	0.912365327257611	2.52223456184019	1.34996169343362	2.10959402224609	0.366775692311987	1.53943934836715	-0.0269249172841778
5.28	1.02376213281334	2.59505787071335	1.47193527949424	2.29491822499067	0.438815111721183	1.65892455628023	0.00146895695898141
5.29	1.05678324568121	2.53482225849344	1.5891960308796	2.37936682690324	0.492831475025453	1.73970217181595	0.0137995605996667
5.3	1.03040731267261	2.34607706491016	1.68323973000677	2.36554204646317	0.525983403102409	1.76955652265183	0.00755313038554771
5.31	0.989750807928643	2.01970181580125	1.7216737551438	2.27977386729156	0.537264691754911	1.74931418276833	-0.0217401843561364
5.32	0.940955768725665	1.59503613264634	1.67969965560142	2.16112927413025	0.527197433611739	1.6895366100076	-0.0710561949715849
5.33	0.868679584226782	1.08801558103128	1.5751691156943	2.01629946155807	0.497227113921897	1.59881989781349	-0.0838836955859558
5.34	0.762104378496272	0.579272337766137	1.44700550674491	1.82012548629101	0.448858695805736	1.49710174556901	-0.0682956263682671
5.35	0.646619334071828	0.186706231043407	1.32225397224737	1.60050401167162	0.385241622990121	1.37217372608742	-0.0889521549049336
5.36	0.529795842942367	-0.082484618678751	1.19912009126609	1.36396131247912	0.309228968875089	1.21927782810112	-0.143214438297988
5.37	0.416437475239824	-0.235315409758151	1.06441800370967	1.10286046423309	0.230315870236887	1.04623447298812	-0.199776698495404
5.38	0.324313979021922	-0.261713418932405	0.917202944647876	0.864775443160088	0.131825760743187	0.85254150324687	-0.261663400958951
5.39	0.29095314423958	-0.201521427742116	0.754926122701768	0.674600978152773	0.040599733331205	0.6527226031361	-0.31533900884912
5.4	0.279869234220534	-0.0610878624579444	0.585086684953398	0.539648261054708	-0.0445509765848277	0.468418994823117	-0.346770633458455
5.41	0.274172757603397	0.192308234269393	0.439290990430373	0.438782326916546	-0.119921071786665	0.30893303635019	-0.358718965264734
5.42	0.280926688870241	0.522942041167855	0.344727046214271	0.35049602224053	-0.184942899948687	0.171840801379088	-0.394405785664752
5.43	0.319442559004186	0.81224352152708	0.306775922256083	0.276453414652216	-0.241035980386397	0.0487191125284268	-0.46179451670123
5.44	0.375264573804419	1.02507548038465	0.291276303829501	0.222298393504061	-0.284808544472819	-0.0592302983774097	-0.50800648148727
5.45	0.435892161112044	1.14198538670874	0.281241014054356	0.178624410072021	-0.312284717891664	-0.149455248487808	-0.497491269265953
5.46	0.510281805627346	1.15972489888264	0.282231159133494	0.171295322527315	-0.32259660700855	-0.215762416072162	-0.439068907237467
5.47	0.593629712198165	1.10511371881366	0.294834419766578	0.189703516823603	-0.321276480420784	-0.253387335793785	-0.329504783971797
5.48	0.654837488805575	0.996159908134939	0.314774274772853	0.21064481461066	-0.316120402663849	-0.257342589243839	-0.180456974590483
5.49	0.701296395406733	0.873051831113335	0.36608947320559	0.20918751278509	-0.308123794668164	-0.243521375342935	-0.0138935354720575
5.5	0.753797639738943	0.813800772050648	0.457937409456401	0.184707458736232	-0.297045565008805	-0.224996966401114	0.168258181695932
5.51	0.818762052889071	0.870827582712602	0.568439966087245	0.155107167564362	-0.282277645075236	-0.192295154967421	0.392901608130056
5.52	0.864690970898182	0.981085874299136	0.65796654233371	0.136724271297098	-0.268203583896129	-0.148436941872523	0.666467876778412
5.53	0.887769788321705	1.10557839942619	0.727393481067972	0.121012735136792	-0.26014149030332	-0.102839517847391	0.954737118690354
5.54	0.908915721410285	1.26599055372831	0.78644774249973	0.124395625898297	-0.261316994477518	-0.0530874058082727	1.23934910280281
5.55	0.916368840556632	1.43056557572887	0.845179459333333	0.127600056068666	-0.272679790270604	-0.013928332023535	1.50331218004687
5.56	0.900706265574038	1.61032321647923	0.905372153270124	0.116939518384552	-0.29138594503799	0.00594254630523016	1.72605452018689
5.57	0.877688379093461	1.82816368238184	0.978797735393006	0.0919352702425237	-0.315997822213754	-0.00735835102189649	1.90012212970284
5.58	0.848523876371635	1.98509419565577	1.05162507059218	0.0536263959512632	-0.342973801814293	-0.0479117210405392	2.01465122238086
5.59	0.798373190560252	1.98479794973041	1.08160592839579	0.00270205133640687	-0.369736884751058	-0.0798204762100525	2.03921160064395
5.6	0.707505123604627	1.83626849796003	1.04363298512315	-0.0232753480293329	-0.394613032269466	-0.123889271206512	1.96365593720069
5.61	0.600358317999973	1.55423631619468	0.973617880555284	-0.0426699837284709	-0.415282285534313	-0.191611149974542	1.79862875849519
5.62	0.494703371400017	1.19483991952025	0.889465293678157	-0.0551130945757368	-0.429449264901813	-0.274733085338643	1.5715227213643
5.63	0.379661076441806	0.830323292606103	0.802256444905119	-0.0766573228277237	-0.432770336127299	-0.392728932558211	1.28701376466002
5.64	0.260768855178506	0.506029338656402	0.702322324404399	-0.107217347610667	-0.424125647960253	-0.533511456214798	0.945899391188565
5.65	0.149670039963149	0.16739458228266	0.581655318268994	-0.142346618343938	-0.403917913875363	-0.683531775778288	0.55606987714716
5.66	0.0443011759735418	-0.197664233541078	0.422054328720356	-0.178187654279678	-0.371432820236092	-0.815150548383029	0.115272162720655
5.67	-0.0612564160090798	-0.506822157871281	0.218357735529057	-0.204693498318	-0.327009154042373	-0.896915041184374	-0.35472597739904
5.68	-0.165171836305346	-0.737600694458466	0.00268680143322277	-0.206564517465802	-0.271014261597029	-0.97048223017628	-0.808629829609133
5.69	-0.245375735108176	-0.898407732107684	-0.185637678262399	-0.208579132003292	-0.206603483573633	-1.05012028742039	-1.20203541646101
5.7	-0.303505172722605	-1.00923712847022	-0.342673788282739	-0.213154758153956	-0.137609211596629	-1.13103310393228	-1.51798984072318
5.71	-0.350589764298423	-1.10608757742855	-0.473637642941612	-0.229283785976817	-0.0654201846004404	-1.21242139091969	-1.76892192600696
5.72	-0.382679530692033	-1.21834985218722	-0.596821406333099	-0.250636505050619	0.00833093432220043	-1.27063286572134	-1.95990289416354
5.73	-0.403333792933716	-1.3497176608812	-0.715870238979422	-0.278422765757205	0.084185274925658	-1.28558880051463	-2.09673212708375
5.74	-0.419952559173596	-1.499087519967	-0.824126056285484	-0.324200082798838	0.160806255516226	-1.24375442076224	-2.17909811872041
5.75	-0.434475812484763	-1.65332677262714	-0.908685165592881	-0.375464358994073	0.24033021766176	-1.16414728838551	-2.19077782054184
5.76	-0.44222608585363	-1.78447330171229	-0.955408047526608	-0.427201730828703	0.323034308232819	-1.10092901100213	-2.12974091324413
5.77	-0.432155642644875	-1.87192904946785	-0.969831441566971	-0.502089791865793	0.405562386991737	-1.05845432983843	-2.01732156345142
5.78	-0.410949787674085	-1.90433745509818	-0.972852287623082	-0.591919465122685	0.486246322934196	-1.01813943381066	-1.88463357715773
5.79	-0.378132448899831	-1.86918176947171	-0.973574428318312	-0.688677933123608	0.572184360343911	-0.973968634672603	-1.74106305415865
5.8	-0.334858786495734	-1.75634786398692	-0.986978540875074	-0.785832828537602	0.657576268293582	-0.890168514197277	-1.62702530676071
5.81	-0.282591098874239	-1.56045043155562	-1.00531112920922	-0.88473630970531	0.750653309652975	-0.775002496096142	-1.54001459007863
5.82	-0.2132915808482	-1.29019025489754	-1.02103184866329	-0.994087364021434	0.846236138619443	-0.654606898606832	-1.4746526887843
5.83	-0.121201381654228	-0.960628008715491	-1.0308646774865	-1.09682975351482	0.933996399874256	-0.584568204289713	-1.43412863914529
5.84	-0.021196054831102	-0.588370007803387	-1.03186677968056	-1.17562824495555	1.00747357203588	-0.577796070612054	-1.43426319625791
5.85	0.0916626028682204	-0.229859884644505	-1.02611283950806	-1.23862717005166	1.06813436424776	-0.603282512733238	-1.43260904699998
5.86	0.201212070685457	0.07079807544031	-1.01377761339249	-1.28482444904188	1.11461232613673	-0.631582790681076	-1.43983970378712
5.87	0.302579588998569	0.29721743495573	-0.9923520429947	-1.30133168264543	1.14125535922299	-0.65056094593315	-1.43687906150745
5.88	0.383548089740075	0.460602248593685	-0.970007787238607	-1.29639829089945	1.14401951281356	-0.661833250605949	-1.45243956433605
5.89	0.448388768716563	0.560371770946057	-0.926299853671846	-1.27724738900048	1.11676240597417	-0.689330474101719	-1.45035671798887
5.9	0.503705038346167	0.612936948113628	-0.845862107857912	-1.23771554396255	1.05623101424442	-0.775927143198185	-1.39598604676262
5.91	0.535663727956773	0.600374854712026	-0.727163235119997	-1.15732042584198	0.962296720148773	-0.933886484636618	-1.29465265812659
5.92	0.521027552373414	0.44241012987992	-0.579082384089529	-1.04358002524451	0.836394926996211	-1.09178807610141	-1.15425562761799
5.93	0.47010006616984	0.178979597718661	-0.434263806791846	-0.937004952702093	0.688538365891566	-1.21487167645558	-0.989888127063945
5.94	0.38154099685	-0.0682785057144292	-0.285127844909177	-0.817766697637883	0.51423636641557	-1.28581307792889	-0.791681753483749
5.95	0.261071484258166	-0.267643211690708	-0.13587044750419	-0.675031920497604	0.325824597748741	-1.32374604576061	-0.575862859435015
5.96	0.12886903520622	-0.451369867656734	0.0114117022256779	-0.525251679179891	0.125129020940071	-1.33022511277007	-0.349792388631943
5.97	-0.00201284764211427	-0.646154468836494	0.158757860171791	-0.394260578226429	-0.0681456337141019	-1.35905642701406	-0.119929804016342
5.98	-0.129920866368253	-0.864825139640691	0.301467063401554	-0.276426733661132	-0.248933384547372	-1.39818147927747	0.111621585511059
5.99	-0.263306734293595	-1.11733101443442	0.416913544777966	-0.184174395492326	-0.412736313929704	-1.41031112527984	0.304871296732439
6	-0.40659889949354	-1.31376563451902	0.488303797887937	-0.111249445763321	-0.556598797808476	-1.33778708641781	0.451264787620883
6.01	-0.52412823989192	-1.37821860171703	0.50034681864691	-0.072371969090219	-0.675963747457739	-1.22040723410942	0.550216392670735
6.02	-0.633105612383095	-1.36284376452104	0.508143991879966	-0.0106253856511281	-0.761852064327967	-1.07487077656141	0.63579731252012
6.03	-0.714393092339272	-1.3476785114381	0.514140868579799	0.0698305922424337	-0.808238388161152	-0.934189721024512	0.703279953499483
6.04	-0.764960246264455	-1.3236906123772	0.512173072156216	0.139189360324806	-0.807630183169402	-0.786826492092582	0.742055709762883
6.05	-0.784062947000967	-1.29495688441201	0.489607874942957	0.178816927169044	-0.781704404342952	-0.663390751395693	0.748669055664163
6.06	-0.78947239326897	-1.24212994373428	0.44673058523835	0.203320368780054	-0.733762736105488	-0.533615152956095	0.725602973674389
6.07	-0.782437277133066	-1.08214435354871	0.384813058450765	0.214600335369403	-0.668610828369106	-0.390289693072484	0.668608091178333
6.08	-0.766562850654049	-0.814437193894889	0.331292007218032	0.26917541675039	-0.588136553331636	-0.23941125465231	0.625496861124847
6.09	-0.727794908477238	-0.547183005374904	0.303558796086781	0.389558158471392	-0.508751110944058	-0.124870117005501	0.621721545402835
6.1	-0.682844182040389	-0.336322100414994	0.331280484649329	0.579399038524266	-0.396819546774642	-0.0464525491284705	0.658283960660125
6.11	-0.61494348903387	-0.137308465095985	0.362076249635359	0.78696970625599	-0.271674018782256	0.0215197264124308	0.686139818199754
6.12	-0.53924436514879	0.0713532342999164	0.368973396008466	0.958034085233488	-0.121360750652253	0.108250085002634	0.684486439211333
6.13	-0.474325425333548	0.287278980982595	0.355594212547116	1.09346991601645	0.00851799102003711	0.208685600493386	0.675340560957106
6.14	-0.422836825647562	0.500314180164024	0.341325822095488	1.21326606780185	0.136064072566793	0.302303110801589	0.684053299317886
6.15	-0.376786307566211	0.685503524574761	0.348539119572732	1.34189124945552	0.264546614754925	0.36361406739178	0.728223099504701
6.16	-0.343477266792809	0.799562951382947	0.38818073618663	1.51964632433773	0.400762649309862	0.407359979123497	0.824646941555358
6.17	-0.31039938908285	0.842223880235623	0.429973118022802	1.70936835257221	0.54723348557023	0.454846885478252	0.935435284774292
6.18	-0.266005255660359	0.927001460392988	0.446434384089124	1.86236973354462	0.680164754494524	0.519981219960549	1.02180914400203
6.19	-0.23197000969961	1.09869480718077	0.411579046719678	1.94323035001858	0.835570845639758	0.629508657214704	1.06918481896591
6.2	-0.226414895242788	1.31386767903894	0.341440653943056	1.94105478148534	0.993920443982406	0.768757859269977	1.11197327399942
6.21	-0.259919932064134	1.50616036976051	0.270338807338635	1.88095881238155	1.16453127563459	0.896077028171229	1.18497922782794
6.22	-0.308707485677411	1.65733928316705	0.215562081378936	1.79689490421997	1.30283108813237	0.959509960018059	1.28929845214846
6.23	-0.365434729075804	1.77355199509591	0.185687504692206	1.70785610346115	1.41768425287145	0.967001573251736	1.40615952529697
6.24	-0.41726653141964	1.88742480167092	0.161915163606745	1.61801921724134	1.50646871966012	0.994756124269082	1.52498224104273
6.25	-0.450960184062075	2.03522376807874	0.112851139376509	1.51077522887307	1.56773937652325	1.06494891511088	1.61046744707259
6.26	-0.478772053284241	2.14694384810549	0.0477794558529142	1.37176852891789	1.58933175538692	1.1378577322119	1.66365578545371
6.27	-0.519924614318344	2.15602750542464	-0.0213522967311096	1.18362982885575	1.58315931052145	1.20604696343051	1.70726215429054
6.28	-0.566740892850374	2.04729606067288	-0.0712041572289917	0.950722656625626	1.52716780356437	1.25471717873176	1.77142015243636
6.29	-0.607020907494654	1.89297891557773	-0.0996895822210141	0.7067037300536	1.42017131265379	1.25600613254875	1.83510748262829
6.3	-0.626427091191687	1.73185659148336	-0.101782212026834	0.472250156764944	1.2563279093609	1.2035094030608	1.87970596997122
6.31	-0.613691234555622	1.57315679449445	-0.0801630023415788	0.24399132803138	1.04784810460134	1.15875777499521	1.89768907558997
6.32	-0.557786590670143	1.43196751334397	-0.064937278285425	0.0257027756590303	0.804903118274836	1.19982647415697	1.89703543179642
6.33	-0.479291497744452	1.26118288619558	-0.066201010026916	-0.160225884658778	0.538021540515217	1.2859154864396	1.86721380640867
6.34	-0.409411389079044	1.04233629508067	-0.0497884938297213	-0.321561519771133	0.269445073170707	1.35474779773957	1.82171955001384
6.35	-0.337741533952969	0.823852546874011	-0.0380672971398134	-0.492739742972349	-0.0181915791468649	1.42623263374462	1.77453886863003
6.36	-0.250475164687657	0.655478732220219	-0.0298029878718804	-0.660793770052242	-0.306912467044097	1.51450985552457	1.72695227657708
6.37	-0.155459230213545	0.504242575749755	-0.0362152518465765	-0.802863089472542	-0.609299793813769	1.59524484239014	1.64625494760033
6.38	-0.0616768903350966	0.385690170870471	-0.024087288656769	-0.902399933421945	-0.869332271300468	1.66803815491739	1.54822409232007
6.39	0.0362230213149376	0.286822078817185	-0.0112832728714604	-0.959725895414598	-1.0928368076651	1.78017088208214	1.43474218917338
6.4	0.136803255102168	0.184898121449674	-0.0206861310089898	-0.958861988889926	-1.27120345884904	1.96005496157659	1.29478820361829
6.41	0.201253938417379	0.0716573814365169	-0.0426513077226306	-0.884216456852884	-1.40083006594585	2.11578441471254	1.11511712857785
6.42	0.227715109080803	-0.0652751304228065	-0.0609340377228972	-0.793132864994546	-1.48439647099231	2.20781566681437	0.922277539427189
6.43	0.251415355558677	-0.201150245790934	-0.0696044820742136	-0.702814468162285	-1.49035130674882	2.29571589158815	0.757626671026592
6.44	0.262760596965237	-0.329692306128344	-0.0979827169224952	-0.616916304698385	-1.49189312221157	2.36477882167859	0.574272435690626
6.45	0.242970903613463	-0.447320606215138	-0.116080672186426	-0.509218292478454	-1.45938867193506	2.37772089366455	0.360308793314403
6.46	0.196873159238578	-0.568538454612601	-0.136409061940724	-0.412659486646137	-1.43329788588004	2.34786885394841	0.114412455588454
6.47	0.145284776345003	-0.66209916153961	-0.138394136763133	-0.297279427270085	-1.34087945890978	2.32949355050309	-0.149614605588326
6.48	0.0807910102588801	-0.725602962736997	-0.149548061690506	-0.171247106818728	-1.22826400892508	2.3137978778422	-0.433234703427462
6.49	-0.0120634370911611	-0.779403194861058	-0.158390765666116	-0.0551779702948623	-1.10537195451308	2.23408963704775	-0.704587453137229
6.5	-0.114951956830964	-0.839497442617482	-0.157395107691265	0.000692540273946554	-0.978770800029736	2.09503252947107	-0.922539275403625
6.51	-0.200877386104104	-0.87982384255929	-0.152108336171922	0.014909362033047	-0.814739601315261	1.95521163757477	-1.08504427513109
6.52	-0.298214187467365	-0.877810091957494	-0.153631820797897	0.00497333844103213	-0.703114174975068	1.79920954368297	-1.26723120715003
6.53	-0.404041445591471	-0.867901686171078	-0.144522146842104	-0.0124459509143564	-0.606927012606262	1.62711604041297	-1.45978807039558
6.54	-0.503789176367421	-0.845853697203382	-0.129135301159962	-0.0396348301759938	-0.529193077836732	1.47511616108173	-1.63188810639422
6.55	-0.598704940434165	-0.819543988608215	-0.129834113581698	-0.073758773655827	-0.453158196727036	1.3503772276346	-1.79897477477211
6.56	-0.688319636326681	-0.781690944334814	-0.142043943622576	-0.113090817855733	-0.379891357899024	1.22451185135687	-1.9135843081743
6.57	-0.772978007781484	-0.705231337830362	-0.163803803076507	-0.165250538843046	-0.310168761036564	1.05397960772398	-1.95113967015821
6.58	-0.829318415853145	-0.588219442864371	-0.189837097531791	-0.239354835036193	-0.246638451508709	0.852076042254259	-1.93522869145199
6.59	-0.854773880022403	-0.437276532896092	-0.232076282695991	-0.316170830351139	-0.181835151342279	0.654692117550148	-1.93331344658674
6.6	-0.866897056632068	-0.296405799831868	-0.26534126176973	-0.366530459861761	-0.130861522330822	0.476560222956107	-1.9497707916053
6.61	-0.868768428010796	-0.186697576189205	-0.29897051388827	-0.406864168850668	-0.0781804187957779	0.310093428309509	-1.95224663464876
6.62	-0.845495000385755	-0.114712601483501	-0.330839164540849	-0.441151192154288	-0.035797576614793	0.14352439524638	-1.92390275555886
6.63	-0.788087919033966	-0.0619609972504933	-0.3825178332384	-0.482124757146057	0.0179619947892525	-0.0549151762163476	-1.88032648806275
6.64	-0.691876814519164	0.00303666810818272	-0.447247149401737	-0.525317803539946	0.070710087927081	-0.30410535280798	-1.79466336025278
6.65	-0.560646650657869	0.0773597434218428	-0.515280673433993	-0.575421126794806	0.122208605114615	-0.608236306744645	-1.6955497829673
6.66	-0.39536471608593	0.102337459737341	-0.576830776556112	-0.635154763601715	0.168510851084297	-0.939401868045284	-1.61909219382301
6.67	-0.213243739012292	-0.00505317319448591	-0.640074195969983	-0.696635811019917	0.204142253476138	-1.24662445112865	-1.57750895649584
6.68	-0.0345196675824779	-0.182967695791472	-0.702171251699763	-0.764468471019727	0.230238184891405	-1.51352125492511	-1.55569372629912
6.69	0.147095618468778	-0.309439482184017	-0.758887141960667	-0.832754173915768	0.22826637737996	-1.76088064683584	-1.51119799650058
6.7	0.352736122981668	-0.388274356073928	-0.819888523694708	-0.908714970079029	0.206005237796834	-2.03114246628207	-1.46790511101656
6.71	0.57238773909187	-0.476652370664162	-0.887438028492576	-0.981225930503982	0.165630349005794	-2.30227234637596	-1.41871874445669
6.72	0.790161972807652	-0.597695417698054	-0.956260134610238	-1.05297109334179	0.105842650002418	-2.55583649966048	-1.36858120346799
6.73	0.983722058492609	-0.749832411162367	-1.00902710005859	-1.11841483143278	0.0218514015138638	-2.76265952988508	-1.33200122429748
6.74	1.14622037113717	-0.947460247937036	-1.04523923443618	-1.17812123717907	-0.0847588601603157	-2.89388457350078	-1.31241191597322
6.75	1.26541561982747	-1.10618941291511	-1.07932039401621	-1.22380408160868	-0.212801665596199	-2.9180684520654	-1.29199596045456
6.76	1.34353431152405	-1.17805965788761	-1.1097425228973	-1.25205193153693	-0.371140979530339	-2.86478505914833	-1.25596293032882
6.77	1.42255992310674	-1.21127138046938	-1.13857038219648	-1.27028478703989	-0.53263068481067	-2.78313282265503	-1.21769366845058
6.78	1.49892121344572	-1.22426907030639	-1.15994382712156	-1.27579108026118	-0.702027635554231	-2.69696327673999	-1.18567555224813
6.79	1.54682399659396	-1.22253006795161	-1.17500940679704	-1.25882344745882	-0.860273338954817	-2.5576853351364	-1.14629757256784
6.8	1.54985904818944	-1.21141269934606	-1.16892395257462	-1.22110060130145	-1.03108104871785	-2.35640292350325	-1.09296375909617
6.81	1.51821404474641	-1.16159522848233	-1.13800748196478	-1.16972452414579	-1.19517915471413	-2.11661004760414	-1.04031047077749
6.82	1.47446492807421	-1.04322872496627	-1.10163265197979	-1.10986626340385	-1.35108467385646	-1.85430577325494	-0.985744513526133
6.83	1.4256684025726	-0.874481342745357	-1.06830636533899	-1.04029025458198	-1.49606522712663	-1.58916965395609	-0.92858370761118
6.84	1.37573710944862	-0.700371800192674	-1.02678633058983	-0.96012813080361	-1.63644667052512	-1.35808126846742	-0.86966140696694
6.85	1.34606769937079	-0.51308734393329	-0.970978918647157	-0.873249753895575	-1.74309263499927	-1.18260508180799	-0.814511547747551
6.86	1.31189235252982	-0.312985521971494	-0.896442399063222	-0.772257416247474	-1.82568001569917	-1.05074583378477	-0.756326227729189
6.87	1.2610149310743	-0.124636087077142	-0.810205979289932	-0.6630246777671	-1.87566730623556	-0.926145591442604	-0.691726084271391
6.88	1.20125182471265	0.0240715619793586	-0.71475969439772	-0.548933369836151	-1.91132647170511	-0.814683403038781	-0.621327932262363
6.89	1.14377130435048	0.119834976192658	-0.613214484594782	-0.439539945516226	-1.92751074546835	-0.752138927065667	-0.554645268094295
6.9	1.09129738057224	0.181624173043749	-0.518147213543706	-0.330698098329	-1.9265443529375	-0.733365956443946	-0.485656720796148
6.91	1.03573012023259	0.21399296131745	-0.426378355666362	-0.214453130066425	-1.90833823324071	-0.737629492155749	-0.405575613515171
6.92	0.975807590528783	0.207087443812972	-0.329235043896204	-0.0912192850100192	-1.87459977923585	-0.754841899673937	-0.313733088195763
6.93	0.914237827544855	0.140461841910117	-0.224473274523829	0.0458224961843616	-1.8243947907704	-0.776746947010198	-0.209504017101542
6.94	0.839066899073736	0.0162720190710489	-0.123434911664838	0.169358181674503	-1.75979843694622	-0.791692558427838	-0.105248896431753
6.95	0.750859144111771	-0.142820600505305	-0.0354846352067461	0.276522656390987	-1.68136354849103	-0.791162711738866	-0.00278131188760374
6.96	0.660148197754099	-0.331014075398344	0.0372356286647343	0.344108366342214	-1.59959128718337	-0.787779197509043	0.0829329696654953
6.97	0.571284380204165	-0.527560991326724	0.102939406801371	0.404510405258676	-1.50304243457521	-0.792929510549335	0.162733459727491
6.98	0.48064813523948	-0.733215879844419	0.156471885408962	0.458103097070944	-1.39847477963161	-0.781450987159884	0.244592446975931
6.99	0.383179897568215	-0.944601706188746	0.203858478668862	0.515391189435948	-1.28015239242172	-0.728562436973989	0.33946544504813
7	0.285026257519393	-1.14341692509119	0.274419607170115	0.577676806002722	-1.1368858374193	-0.645492463943092	0.43483996592111
7.01	0.209337214527206	-1.31645927433682	0.366828238488194	0.634444287329588	-0.95195465416944	-0.568913098908362	0.519880380287396
7.02	0.152298306658192	-1.47206040649584	0.463147882186795	0.656234252360797	-0.76530296125136	-0.520107242776075	0.567697012845615
7.03	0.10387384085144	-1.61226659513634	0.559696590090274	0.652760571457868	-0.578718503783115	-0.486673894837465	0.589708416179268
7.04	0.0633906109201957	-1.69007031577755	0.662363394967262	0.63292191123655	-0.401609339838867	-0.466939043575064	0.58334900034862
7.05	0.0244011038887323	-1.69198389218496	0.77807328063332	0.635486210534797	-0.202550822892593	-0.435999701726456	0.593618659038979
7.06	-0.0128620015939809	-1.62163481343089	0.912243398706018	0.673727259298937	0.0124932186881846	-0.373515123767149	0.631538186521745
7.07	-0.0447006948332844	-1.48990858159184	1.08536906574602	0.753913673908027	0.245770695950517	-0.284469343173321	0.696055645303988
7.08	-0.055225412220357	-1.31181231340807	1.32560302674749	0.857600885414997	0.491501746503748	-0.216460156043509	0.755872175514631
7.09	-0.0211055613676124	-1.09063736396975	1.58204778784027	0.945038424867061	0.72957373120946	-0.193959426897539	0.807302883457737
7.1	0.0298431197291675	-0.823591346190788	1.80224346294423	1.0213039041439	0.953934751372311	-0.19668828208023	0.83811555027635
7.11	0.0684415952029136	-0.527643174255106	1.9816120839069	1.09615600766545	1.16436395202374	-0.187160171017972	0.87145097653381
7.12	0.0974036722238113	-0.239397822498897	2.13167640521379	1.18803864400185	1.36978342377077	-0.157233906719289	0.910627090814375
7.13	0.129682855541253	0.0436353790173476	2.26758356320418	1.3059062386282	1.54717260401426	-0.0871168439725258	0.993337558537165
7.14	0.178076264864006	0.310038743374516	2.40602336973557	1.45452746909053	1.71866224079231	0.00280353727733453	1.10741643740271
7.15	0.259140976116639	0.606472083857244	2.56030136864743	1.61212344447713	1.88260127272316	0.0770603139373679	1.22554600075968
7.16	0.393210410846125	0.940109328558371	2.71763244141274	1.72893886233116	2.03126003017938	0.100885751655899	1.30557850190053
7.17	0.576672753022848	1.21401203003014	2.77895660024843	1.77518990678647	2.16293440088581	0.0902398149000969	1.35184211829251
7.18	0.740542410925667	1.37752188043569	2.72843277804613	1.7850798382172	2.2504367171077	0.119941315063379	1.39389723787375
7.19	0.861762116840454	1.46462791491408	2.62593460059814	1.7797350667933	2.33750522332491	0.168833566694657	1.42362552362831
7.2	0.971648688654194	1.5525290291879	2.51314865585977	1.75927533444902	2.40173890952606	0.242400395210522	1.45265739740421
7.21	1.08915241878097	1.65435729382449	2.41308590051982	1.73404020832176	2.47631570769149	0.307191244838811	1.48126998633245
7.22	1.22444966938215	1.77886216638428	2.33216334971222	1.6878725413459	2.50497974066504	0.372961212634827	1.5004466306706
7.23	1.36503185924324	1.85029935563563	2.25654216098172	1.60110827159488	2.50988356723401	0.421578621492077	1.48883822275551
7.24	1.49588053552321	1.76460731693922	2.14732362205615	1.45588227961496	2.50119447673626	0.463583059944756	1.43802253843012
7.25	1.58195253895565	1.57746557507973	1.9608713867507	1.26900272290475	2.47542396649859	0.535026834042714	1.36945778559602
7.26	1.56608252735905	1.41583940261978	1.73243343244067	1.09130301099534	2.41301584324436	0.673193857115152	1.2933205892585
7.27	1.45536428439672	1.30345307197374	1.52443598383059	0.915570011607208	2.35206298838058	0.814449295887664	1.22685289554977
7.28	1.32191455193701	1.17143428108615	1.35167635625559	0.740556280123361	2.27232899973432	0.952664166028485	1.15855640621873
7.29	1.18242900336274	1.00657660813324	1.20011737794743	0.580958014532973	2.17290824791798	1.07073916279232	1.09076676871027
7.3	1.02105502614755	0.812494112972392	1.05430461343593	0.43084669533468	2.06939411375237	1.17058307800627	1.02416498933223
7.31	0.819696888610691	0.648125301607337	0.898685698887661	0.28567822197921	1.96964515099974	1.26616644312048	0.957240833321981
7.32	0.568370306207218	0.605567011477601	0.719309548957722	0.150875120564546	1.86171936928035	1.36573836195891	0.892705702001835
7.33	0.259452733170252	0.668814949722127	0.514260677949598	0.0488735350965158	1.73701290079809	1.47734778517902	0.844513613079889
7.34	-0.111411702168057	0.800549887677097	0.312698353181437	-0.00403156312132929	1.60244791016616	1.58280524348523	0.821342060943826
7.35	-0.505760174215271	0.936908661472236	0.137608379473961	-0.0359542081241484	1.46718622507243	1.64500720025169	0.820428631808935
7.36	-0.846063669910198	1.10042346652886	-0.00808768917506992	-0.0550296569532572	1.34085751168957	1.67037330631018	0.816437879713897
7.37	-1.13709703956047	1.32095157236446	-0.1408745538622	-0.0542822209232829	1.22694238287366	1.65546431838516	0.821756743773043
7.38	-1.4114516162182	1.56615159681348	-0.248507655851191	-0.0401716033277276	1.11861767409551	1.6239216059473	0.841600823505332
7.39	-1.68966709044831	1.76641924456899	-0.334248979045935	-0.0169617490953572	1.00141839733666	1.59869330838184	0.87293410094793
7.4	-1.97450077128051	1.86139548871381	-0.410164605651036	0.0107827223224127	0.874748451181238	1.57970990153493	0.909210995649754
7.41	-2.25834123012803	1.86281744074754	-0.45980969027672	0.0402000468960773	0.740655540034281	1.56189669444411	0.942326625342647
7.42	-2.52594034752507	1.77424115325477	-0.494033291179763	0.0699462618370558	0.598539414619263	1.50860056037765	0.97562537504027
7.43	-2.74165959793924	1.63957001670197	-0.499903919232936	0.0711985165218531	0.450118453068094	1.40625592494434	0.995604224510309
7.44	-2.83962944059312	1.49159085280301	-0.466233217481271	0.0420416247379946	0.303027524269797	1.2865545794096	0.971776907853405
7.45	-2.8780043312885	1.29921878091955	-0.421382930381785	-0.007625188979936	0.154946441629068	1.1493903350387	0.947714031251162
7.46	-2.90744442498239	1.01818200095379	-0.356256051949803	-0.0749695767092409	0.00310178247427437	1.0183344418991	0.923424461177002
7.47	-2.94953944584561	0.687883504339298	-0.284760695966038	-0.15229691831943	-0.153938909521056	0.902829208218478	0.886378234317604
7.48	-2.99451886680869	0.486542756207028	-0.215912304173293	-0.237437653728321	-0.313288083346637	0.789493103176513	0.828967869204521
7.49	-3.00970489991203	0.433997312553794	-0.137076185854885	-0.332105161426984	-0.475979308093559	0.655964151096774	0.750547711559845
7.5	-2.96313984898055	0.453233635877942	-0.0915391228132194	-0.445986333884122	-0.639455702456586	0.4792774686733	0.667340659971131
7.51	-2.84691686897669	0.488898652266798	-0.0892801422099274	-0.582304192909358	-0.795295651387963	0.286546893342915	0.572447508974824
7.52	-2.65050922022822	0.535158457373196	-0.118702263987489	-0.726719238181887	-0.940216787167511	0.107323699334699	0.463778225914187
7.53	-2.44605448017896	0.585016407823455	-0.206448477328533	-0.868754384252239	-1.07230528484695	-0.0608912901583789	0.378314040758952
7.54	-2.28854313440089	0.647814754528788	-0.320539063675919	-0.990918535810459	-1.18657313153413	-0.191921074403231	0.295184959409189
7.55	-2.17705507928799	0.771693798040486	-0.46817945822295	-1.08712314876142	-1.27887750838575	-0.288318236218037	0.205948277213941
7.56	-2.06417209678867	0.861182992894683	-0.651497739804353	-1.16556895507769	-1.3519577877477	-0.368337215283704	0.111140907795005
7.57	-1.91365821403499	0.875778611784954	-0.875616222782798	-1.2348890525462	-1.4033590885962	-0.444219280750701	0.00501810948944672
7.58	-1.68412088075544	0.835056838290419	-1.2145665010863	-1.3059927189181	-1.46956254130464	-0.514836778132845	-0.0671539458611371
7.59	-1.46108686402024	0.725259709145624	-1.61515225365151	-1.35736176944547	-1.52355455936667	-0.534946214845975	-0.157630779510882
7.6	-1.25505060902759	0.587488774028918	-2.01703247043193	-1.38009379116987	-1.57125057549219	-0.504564344584024	-0.258130549881453
7.61	-1.10529920490109	0.450432363249871	-2.40324997204009	-1.37863027388081	-1.60773080955986	-0.442444671357156	-0.353295880680698
7.62	-1.01837172046606	0.328571395693415	-2.73292719493729	-1.34315831067921	-1.63594523510339	-0.340408992227092	-0.465796798076647
7.63	-0.95945803277788	0.160932814766948	-3.01875785495974	-1.28642969576817	-1.66341685883489	-0.216233515587733	-0.593949564258537
7.64	-0.879463105922748	-0.00859279075585549	-3.28538097905824	-1.23002385399014	-1.69490241779276	-0.08889099944252	-0.725630893710623
7.65	-0.771696468833145	-0.15418719632868	-3.5449773054065	-1.18244508191336	-1.72891288083928	0.037115343442	-0.8520218160631
7.66	-0.673003385313077	-0.325819744616342	-3.79293915784988	-1.13475042732036	-1.76236207032185	0.173855706026221	-0.977245814061405
7.67	-0.622117968466789	-0.520682410059319	-3.94527109633966	-1.07086474535287	-1.79166718394399	0.327808918280551	-1.11798550299411
7.68	-0.598209784412079	-0.725180997528305	-3.95403102319837	-1.00725569740135	-1.81299215476649	0.474082661642878	-1.2606576329329
7.69	-0.594982285827356	-0.910156266439792	-3.85496365909652	-0.956913240335052	-1.82414369821966	0.600598121105326	-1.3919262732326
7.7	-0.608157022619723	-1.04008640757657	-3.67151181426029	-0.91159624468769	-1.82089838230207	0.708128312835681	-1.5148218701005
7.71	-0.613354503460842	-1.10689508639672	-3.44125540182812	-0.876688095959367	-1.80202480796769	0.783794549574289	-1.61775902375916
7.72	-0.596327120495181	-1.21992003170365	-3.18969613053185	-0.855888221064356	-1.77054520972518	0.828601676602946	-1.69120643200276
7.73	-0.569699343372917	-1.39092986644392	-2.92578183978069	-0.845833699325255	-1.72972188175663	0.85686516139705	-1.74256843187746
7.74	-0.559847288546551	-1.50895952659508	-2.63677982389648	-0.834670454503606	-1.6725314506948	0.8739768135533	-1.78292533574197
7.75	-0.559745005641542	-1.52893030635928	-2.2771717348683	-0.814540290924806	-1.59223690748345	0.875749336048995	-1.8131699613447
7.76	-0.540120439943252	-1.43894733361694	-1.86080106937497	-0.790401254021698	-1.48631664711684	0.849005586554945	-1.81156458697383
7.77	-0.517840348135543	-1.26780522206068	-1.44043521344366	-0.760153629758157	-1.3578391218279	0.792457556909178	-1.77091214117565
7.78	-0.501580210536037	-1.06328675314132	-1.04249141263126	-0.71716982562662	-1.2126715869826	0.715094231173848	-1.7030923042579
7.79	-0.489332909792571	-0.917278013715087	-0.676894778009359	-0.659877609605184	-1.05530912360135	0.624455231062012	-1.60576200522406
7.8	-0.471991021065298	-0.817979356210599	-0.362873100228106	-0.599428642272028	-0.884056590158791	0.527344914823454	-1.48647288614942
7.81	-0.448257257678741	-0.68756574623676	-0.0984393119527343	-0.541716115640304	-0.693322522652379	0.432291315169624	-1.37295038942361
7.82	-0.423382378737339	-0.536609014795238	0.150901711949017	-0.45638117216546	-0.469925246283899	0.330123124128159	-1.26068171845096
7.83	-0.411300895556883	-0.386685583952902	0.423832650958239	-0.391942342712808	-0.265605208557411	0.215159121375189	-1.1434015816303
7.84	-0.391968227466038	-0.251104096839655	0.710805149628576	-0.297253655069263	-0.0297475794967262	0.0795992404696422	-0.989942070612717
7.85	-0.388164152514767	-0.144032934182302	0.968905052305532	-0.202469961541303	0.222631808314094	-0.0751632231056544	-0.822180025632577
7.86	-0.365411492217544	-0.084148780321921	1.18193491383302	-0.126578275533391	0.487715928484468	-0.230895312957592	-0.666871706051433
7.87	-0.314634690390343	-0.0135679543055187	1.34928549458884	-0.0724131414542012	0.759232373834152	-0.376366426671726	-0.531421436665369
7.88	-0.227653409667286	0.0962761290928162	1.46019359151112	-0.0467253324710122	1.0333412840274	-0.510799244633083	-0.432073614027579
7.89	-0.109057162207491	0.217934667655406	1.54889055237181	-0.0337137219051201	1.30166510191801	-0.632293448558089	-0.368360168368508
7.9	0.0183022207602509	0.343176913165864	1.67274697467154	-0.00952228437041454	1.56121736803105	-0.750734456679465	-0.304977679328807
7.91	0.174640041905738	0.448032964080503	1.84534802955228	0.0204810867288389	1.81179261089225	-0.860486707591172	-0.231393196021879
7.92	0.361068526368461	0.514171902712887	2.01648567409126	0.0367732642179441	2.04597803254588	-0.956072750189182	-0.159696033404665
7.93	0.584654213739215	0.513736932586929	2.14058362758712	0.0208616181425092	2.25420492922586	-1.0285859857345	-0.115365739947154
7.94	0.874446154279495	0.498287529158293	2.21247387299086	-0.0328364392693716	2.43308011581122	-1.05774253847812	-0.112936818461861
7.95	1.18632937498576	0.46778781056907	2.26132113227331	-0.0912957071182607	2.57427976204995	-1.04857399904713	-0.135248889441205
7.96	1.48552164171945	0.386131693973106	2.29621171309467	-0.139103696611206	2.67228707941128	-1.0165306671461	-0.173544362589406
7.97	1.7524092143582	0.252360008498769	2.34354956949744	-0.163696143781864	2.72544167884219	-0.955931125047193	-0.206999911808044
7.98	1.97293167469942	0.052937385029719	2.41074169546567	-0.171331047556008	2.73543719797611	-0.872351585351472	-0.212418795458929
7.99	2.16918255093247	-0.173576044516443	2.46655266103788	-0.187923323543289	2.7001299378931	-0.769809778923363	-0.206072482116015
8	2.34324393298976	-0.398411583982405	2.47659364498494	-0.21875572174846	2.62286006446619	-0.652404551749947	-0.209174115104485
8.01	2.48581730199478	-0.62179530830206	2.43356944857139	-0.245162410976725	2.50930514655408	-0.523344397779063	-0.231501531636682
8.02	2.57579037094145	-0.838725345173818	2.34356903274025	-0.243368538085906	2.36038463381636	-0.390272236871245	-0.265431067474207
8.03	2.56508369957261	-1.01188259122388	2.22724973172545	-0.183575224009885	2.1821221642088	-0.269375819055314	-0.296817437281682
8.04	2.46271867226471	-1.13441706972894	2.08365063165851	-0.0773067418825132	1.98757272676362	-0.159237780065228	-0.323075246951805
8.05	2.30438544874907	-1.20084446017497	1.9217185832526	0.0560834102944778	1.78923762303839	-0.0520187620533588	-0.338083441329825
8.06	2.12003558989992	-1.20287278874049	1.7399717735867	0.204453631399826	1.59750475743134	0.0452969430762608	-0.347801752341022
8.07	1.93343206804805	-1.1393281462905	1.53162890614859	0.370587019963985	1.42739602386536	0.120732475055656	-0.375042924078436
8.08	1.74063296289168	-0.992564516759727	1.29605527715495	0.584004460553476	1.22006735069515	0.157646892649924	-0.428332359920514
8.09	1.54004229958167	-0.794177093099064	1.04256486087948	0.864953231409444	1.0952181135439	0.187539778341851	-0.495016864876877
8.1	1.3176775227352	-0.623979547777991	0.758656071767926	1.19195235845729	0.961197154903034	0.185635710123505	-0.577065340843749
8.11	1.09008324291151	-0.472145742673377	0.484436078242273	1.53202268034129	0.854625086882625	0.173811738587476	-0.655792384061495
8.12	0.894455588978086	-0.300386329696923	0.224768380491712	1.85335716280868	0.773691261843329	0.166957279327786	-0.729913770669892
8.13	0.749942475382181	-0.120663377467247	-0.00707517858115389	2.13996232455854	0.71375391666976	0.166735310260545	-0.794810869205049
8.14	0.645402522506664	0.0118500477964906	-0.202691095574601	2.3974262154615	0.671700648011484	0.15908316738165	-0.851610529436585
8.15	0.560812702730101	0.0669839311608011	-0.361495533451161	2.63620793063004	0.646438579407932	0.132893224064493	-0.906882162575178
8.16	0.488885632608634	0.066475104050948	-0.493429283114116	2.85648677161999	0.635346645002323	0.100081141231956	-0.956766048371808
8.17	0.437874445650742	0.00105205004413822	-0.611429646350927	3.03314332917407	0.614990173263306	0.0664948739979699	-0.996476023425449
8.18	0.372766411729329	-0.121543913677708	-0.70238618094028	3.12596632352307	0.63133819327988	0.0786219834564662	-0.988894081082022
8.19	0.36312177950663	-0.289676993734069	-0.720935960709993	3.11504267374781	0.628019430144725	0.11377277578712	-0.946372815790989
8.2	0.390122627650517	-0.465779884982053	-0.687791348990401	3.02954919851065	0.623116633214867	0.173603950142172	-0.871153705669568
8.21	0.438859060725112	-0.592022735178265	-0.620846068490387	2.88662847025409	0.617487218942495	0.241626530405431	-0.764749427537521
8.22	0.491251112384426	-0.658464381686436	-0.534455614825259	2.69737218975932	0.608898106747494	0.303246610585715	-0.630248079537386
8.23	0.546110959621571	-0.657957791760678	-0.440143622836887	2.47667625381509	0.593040339111198	0.355291697660176	-0.473700937959036
8.24	0.652603518495936	-0.575007820727256	-0.35033213149038	2.2250114003256	0.563990465259252	0.409905296933318	-0.294962668326842
8.25	0.755568009886036	-0.425871682724209	-0.268136539813912	1.94280104948572	0.529601155356931	0.479287977202305	-0.0689076436094798
8.26	0.910863076833884	-0.235904237619266	-0.183716158127988	1.6386788470911	0.478920208563857	0.53564584434588	0.187200778705472
8.27	1.09568204593542	0.0652308179128246	-0.0925336016140586	1.33863695481815	0.413023750404268	0.57090054744798	0.461547542633391
8.28	1.28290861167366	0.526246712410474	-0.0323136256368206	1.06599947922289	0.329990743246989	0.565398090831811	0.74240104754423
8.29	1.45672248784104	1.07729754163253	-0.00786075302931039	0.803059018619189	0.227317053719085	0.498979495986621	1.0345424600794
8.3	1.61206773641409	1.61839757781699	-0.021390854756421	0.551827942962792	0.103842263621987	0.364657048679527	1.32946573660542
8.31	1.74859666503192	2.06864768277588	-0.0696873275906093	0.336193838933066	-0.0401731312977289	0.175280719664882	1.6146684318917
8.32	1.88463903340533	2.39829015578064	-0.144638759391982	0.167850690677694	-0.19628091371755	-0.0552790953608612	1.88613018053762
8.33	1.96292599587803	2.67781794030849	-0.24603827505492	0.0431472000750701	-0.382757562849459	-0.339103406936559	2.14121198084143
8.34	1.97625126552574	2.95664381479248	-0.360932414016157	-0.0407695631154745	-0.598271360744388	-0.662408282405737	2.36118342768345
8.35	1.95293332174878	3.16128018653226	-0.466240462677666	-0.091867298568365	-0.816958121341369	-1.00793316153748	2.52828479370184
8.36	1.88570849380816	3.21901859205672	-0.580163640867061	-0.128995112484971	-1.04310949673805	-1.36784084776477	2.64915056429946
8.37	1.77675333198759	3.1306560347116	-0.690631907790559	-0.161671574322347	-1.26844122904627	-1.73578926069067	2.72800485708085
8.38	1.64335929570223	2.92507590100483	-0.787088800887823	-0.176137548845324	-1.48416420828124	-2.08550850968175	2.74902668101599
8.39	1.48354245324452	2.61376454916552	-0.863368563330999	-0.14764919707743	-1.68568473386096	-2.38273345381519	2.70626886279239
8.4	1.30789145471472	2.25568118659399	-0.915433873260202	-0.0830337957374655	-1.86444145383199	-2.61514701510526	2.61090988447555
8.41	1.11323972967771	1.87238952448945	-0.938664297232244	0.00422313065869534	-2.01244626890064	-2.77863560453402	2.46846446953864
8.42	0.929606077496655	1.45003370101414	-0.919729003702244	0.0818608948605456	-2.12404009870071	-2.84652980845253	2.27534321799614
8.43	0.792888875967617	1.04708300338024	-0.865192343866217	0.0975859709580841	-2.19328678607066	-2.82790695489877	2.04272622654043
8.44	0.679248179728769	0.689154936149771	-0.793986122014747	0.06335519152605	-2.21731319610353	-2.73910057290367	1.79021092390693
8.45	0.588219730597032	0.356435639891171	-0.70926161909849	0.00695779531123234	-2.19884258486347	-2.59503247573936	1.5257186861399
8.46	0.526529397594998	0.0548341916282023	-0.614495499694163	-0.0649762563259338	-2.14176301675831	-2.38533164941538	1.24996216268011
8.47	0.445035166408346	-0.182559795098567	-0.518748137160214	-0.155887059996879	-2.04928914359837	-2.11962450623905	0.973903598203271
8.48	0.347403108148012	-0.327735489439012	-0.42203771553807	-0.274168455816728	-1.92870900144759	-1.8203703676109	0.714062395572706
8.49	0.249921955088965	-0.359534911164994	-0.310000113228054	-0.433812855321621	-1.77384081566275	-1.50992160810705	0.486939445888655
8.5	0.15064715474056	-0.286845003609244	-0.238618606840448	-0.672794059025184	-1.6353828091901	-1.18001009707846	0.254347356434017
8.51	0.0529108924045537	-0.216875550154929	-0.167824104208985	-0.98695704018076	-1.47897142742985	-0.881441628592629	0.0438074082156825
8.52	-0.0936207325579183	-0.189675383866497	-0.123756268999488	-1.30846781747355	-1.33181087312203	-0.611676376505697	-0.136629832872067
8.53	-0.271225826012243	-0.151157911059305	-0.0950374542122439	-1.59504866798464	-1.20322324519239	-0.377417150982257	-0.279764479984348
8.54	-0.47380198198221	-0.0881909039437579	-0.0756504502126835	-1.85582355058556	-1.09857953016182	-0.170871573542066	-0.391824310014552
8.55	-0.757051542897036	-0.0305619867949685	-0.0740809240706671	-2.09107871924646	-1.02174544954572	0.00307428668005785	-0.474724918024293
8.56	-1.05877561799193	-0.0194051185517999	-0.0778774092695205	-2.28914633880812	-0.971949197623061	0.139479749322175	-0.521013055492106
8.57	-1.33526186133423	-0.070962623054634	-0.0864048490346859	-2.46302562259222	-0.947565190374461	0.237654421066294	-0.539290339291129
8.58	-1.59814876263146	-0.181773795225548	-0.100316546429506	-2.62673150485981	-0.941644903386988	0.310547744842397	-0.568551500837377
8.59	-1.85323794512476	-0.338959548727402	-0.114525712616133	-2.74488494283595	-0.954625173798748	0.356201634337807	-0.595199679521721
8.6	-2.09065848863331	-0.520199189738704	-0.122550908110761	-2.74422354575725	-0.988968313989645	0.384179389209007	-0.581260524986823
8.61	-2.2576983276011	-0.732005204772932	-0.116455232780294	-2.64393941778315	-1.03728141642585	0.392314944938505	-0.525968794022673
8.62	-2.38382249887707	-0.972920868185685	-0.108945685066837	-2.49971697170726	-1.09327502299352	0.39207094834107	-0.452137847841662
8.63	-2.49950913088185	-1.233318680965	-0.103923783613002	-2.330246456188	-1.14876097282693	0.382890753159231	-0.372494713722666
8.64	-2.52434218927593	-1.47792876361067	-0.0931924977950966	-2.12760179879864	-1.19879038906042	0.363161773486052	-0.281319629816145
8.65	-2.4594722713454	-1.6759353058553	-0.0870583560874922	-1.90888388045215	-1.24013940395696	0.339691714885443	-0.203382931722637
8.66	-2.3543273690728	-1.84502450276183	-0.0820903715644098	-1.68580099759532	-1.26978771169537	0.315344861260515	-0.148317938260611
8.67	-2.21303408352842	-1.98836551023748	-0.0700152390497223	-1.44150913684922	-1.28477547477177	0.286063772989413	-0.084893573451758
8.68	-2.03048381753519	-2.10372118907866	-0.0533651833904054	-1.165514505046	-1.28404996881642	0.255477215855924	0.00644245607054427
8.69	-1.79667446550128	-2.18565255312536	-0.045797970750201	-0.900894163502916	-1.26722067954223	0.219483876278268	0.112184834643014
8.7	-1.5586725913149	-2.23226749449012	-0.0581077919257576	-0.67722744288099	-1.2365943686437	0.192986856366921	0.19838731233737
8.71	-1.3354496085462	-2.25962709792653	-0.076236552329354	-0.496001975133667	-1.1950142574166	0.17043978956129	0.25767094995723
8.72	-1.09327208044132	-2.2800677491964	-0.086642991684879	-0.348321919140469	-1.1427517236231	0.141146462542163	0.297907209837557
8.73	-0.867648740194234	-2.30103321426206	-0.098588776964255	-0.233569492082371	-1.08020907996237	0.116401852642653	0.302799612330539
8.74	-0.695802994499852	-2.29495061189004	-0.118011347000192	-0.149907676284194	-1.05482826725349	0.0973387712098509	0.29426811578154
8.75	-0.525616534916876	-2.26282150319133	-0.0917313277271256	-0.101130992553175	-0.938499859840316	0.0604137465707287	0.291623875192484
8.76	-0.380570793523176	-2.20695104310451	-0.0790595114100108	-0.0621399801919166	-0.867420051442481	0.0339501819667306	0.293985694087496
8.77	-0.245461788662036	-2.13601971937478	-0.0787789762753606	-0.0447987552273776	-0.799040336951478	0.016207231161109	0.290158374390018
8.78	-0.155486540556012	-2.1026307906381	-0.0788619105282772	-0.0518343732445737	-0.733822941499548	0.0082634490597241	0.253128709242417
8.79	-0.109817799147446	-2.08465367899178	-0.0531034156828252	-0.0899326563869955	-0.670192185141202	-0.0110831180964271	0.190151185195113
8.8	-0.0910301164469395	-2.02699513591046	-0.00650048336285665	-0.148267608686955	-0.608073489910081	-0.0440071313626965	0.116643969105617
8.81	-0.0926110672866621	-1.92202520909071	0.0383093404470086	-0.204830470462705	-0.54708738892175	-0.0698766131423545	0.0363027155079144
8.82	-0.121104788944625	-1.78381246046653	0.0782358685798618	-0.262249071732847	-0.509296766881568	-0.0947119668470889	-0.0337298878075707
8.83	-0.122231776922081	-1.61851288623612	0.140693664817746	-0.311134575231313	-0.417085555972023	-0.107220712983694	-0.112799323273415
8.84	-0.118795758708126	-1.44719602919237	0.171377948012247	-0.328197005874528	-0.34313084797096	-0.0897221017391229	-0.194242907712468
8.85	-0.111845780563106	-1.29822502744362	0.180389800973451	-0.323844091036136	-0.259570395761967	-0.0480928649468423	-0.274717414262929
8.86	-0.145278317550918	-1.1174117606745	0.19314422422782	-0.323301246148636	-0.163620708875483	0.0148510106954419	-0.377173811641334
8.87	-0.220505955068326	-0.874257608301845	0.222064709093698	-0.343479979194435	-0.054634942329904	0.0908065727502759	-0.498722288410352
8.88	-0.293781248014196	-0.585183710142286	0.240752063140391	-0.348867462421696	0.0664201453716856	0.189859137689693	-0.622173598564825
8.89	-0.332708710416775	-0.225865748171896	0.222944188860355	-0.300818032038086	0.202049468691531	0.332864495066706	-0.740226689495447
8.9	-0.357721274258552	0.192671919480698	0.190719098731581	-0.229233610318846	0.35275463982618	0.513083028324475	-0.866829857397398
