# Supplementary material for: Multicentennial cycles in continental demography synchronous with solar activity and climate stability
Source: Nat Commun. 2024 Nov 26;15:10248. doi: 10.1038/s41467-024-54474-w (PMC11599897; doi:10.1038/s41467-024-54474-w)
Supplement: Supplementary file 3 — Source Data [file 41467_2024_54474_MOESM3_ESM.zip › source_data_fig3.csv]

period	RGR_SAmerica	RGR_NAmerica	RGR_Europe	RGR_EAsia	RGR_Africa	RGR_Australia	sunspot_number	TSI	RGR_linear_C14_distr	climate_stability	tree_growth_homogeneity	occupation_boombust	logit_model_3V_	climate_PCA1	climate_PCA2
140	-4.54196876568417	-4.10978577526513	-4.1779219342317	-3.40821814788018	-3.43992656117354	-3.36706970886384	-3.00323794544065	-2.70111326038489	-1.9505336380393	-3.40136637234138	-2.47084277716381	-3.1109191635384	-4.15372681338938	-2.89170349037257	-4.1488552718997
150	-3.66157608269525	-2.74265208963633	-4.1618907838754	-2.46811280519808	-3.00997482892376	-3.83116039467411	-2.14558674435047	-2.03224064900722	-0.981985567639685	-3.40560025052987	-2.67016496476426	-2.87740360107616	-3.2266163604045	-2.83524950291163	-4.02064453724207
160	-3.14387103039695	-3.33718156755166	-4.15203694643506	-2.62687264223575	-2.50603086785263	-3.24239622419233	-3.02245951244004	-2.40916507889958	-2.14946149975571	-3.42230526432579	-2.42325786409256	-2.52279875410121	-3.16571139869018	-2.76501375618849	-4.14461732079482
170	-2.31208824721368	-2.27203595166932	-4.04357940542175	-2.53088750270055	-3.51329908944327	-2.84637195797996	-2.62002765245962	-2.48322549859014	-1.38577157998043	-2.95922448008293	-2.0997362210824	-2.5693973028908	-3.02390832767948	-2.67799209169624	-4.12015296338217
180	-3.82115583383101	-2.44308072812794	-3.6665443701808	-1.74594650354896	-2.86931325350435	-2.3066646726537	-2.47680697350595	-2.24479895116139	-1.18874247825527	-2.44321717380305	-2.48483018617871	-1.61421231925581	-2.87782824719292	-2.59558444067449	-3.8411380015722
190	-2.07679322092527	-2.83857769697243	-2.7404419179596	-2.10693087053973	-2.34522137117855	-1.82274182671275	-2.18340092357013	-1.94898609915018	-0.684217200731613	-2.2588040708318	-2.18341700128387	-1.68136017834258	-2.68344742754501	-2.60075002542953	-3.54995547831004
200	-2.67903755631822	-2.668794381485	-2.79934999506755	-2.22902372926451	-2.39910631507895	-1.57567095416399	-2.11824581617317	-2.26060501170765	-0.87218317646884	-2.00173093531514	-2.3071229675081	-1.34520488654834	-2.8574408223937	-2.56061996980524	-3.6716604314828
210	-2.84088705573745	-1.88109375019746	-2.05946763909545	-1.84123579894295	-1.61183134586093	-2.09123519243225	-1.46424262854133	-1.33088694438425	-0.945495180008877	-2.1086364230436	-1.36472523532764	-1.61326802982497	-2.5511718475429	-2.64106867794121	-3.54097200946224
220	-1.77172162948024	-1.62961577769226	-2.51265174658967	-2.66014809922575	-2.52726969236828	-2.51937403968343	-1.52522822035666	-1.52742429273772	-0.976094329355523	-1.60514121500466	-2.65016380282982	-2.14155503378953	-2.29978188620978	-2.6081344918883	-3.41301666181301
230	-1.47186582360299	-1.73145696837813	-2.87256240408535	-1.47665949257663	-1.45496676136725	-1.29374697327823	-1.07928290137679	-1.60322243799866	-1.29021442286443	-2.04426218797249	-2.02630135266668	-1.0413107915486	-2.22806444091802	-2.25817213534543	-3.16803691874352
240	-1.9132710300618	-0.839671262303036	-1.69281352233476	-2.63999064818188	-1.10089573024566	-1.212445701769	-1.52788725816545	-0.949624535381903	-0.613233345287539	-1.14718470287178	-1.38346554314127	-1.04764724385716	-1.17377104666216	-2.58956429373751	-3.58393431888272
250	-1.29410591366912	-1.66616376925671	-1.60961903393451	-1.02284018845113	-1.78362055482502	-1.0852513313812	-1.43065907717347	-1.13840750382995	-1.22173990874581	-1.33811271946386	-1.37506367689237	-1.4724552105777	-1.87363859898923	-2.04168860329767	-3.04324981531287
260	-1.21570628533884	-1.27832891803526	-1.53842124559148	-1.62170494061839	-1.44803419649863	-1.48037047452221	-3.17747015533704	-1.79168557443725	-2.31157602166428	-2.01100066394481	-2.01359132202598	-1.09741293211998	-2.03664631362486	-2.23679332399791	-3.20647667505638
270	-1.34822633385641	-1.52183025798883	-1.53683511364716	-1.40818963179178	-1.50276176626808	-1.62802765201152	-1.6082230316714	-1.26595768037721	-1.51305943436465	-1.03816446189541	-2.17519617131949	-2.02454516680085	-1.39117748106606	-2.08665920615759	-2.40340264869882
280	-2.08466755396979	-1.42408287450818	-1.44529752888647	-1.05756965063745	-2.21959101603822	-1.67378394280459	-1.41736287402178	-1.45613931035962	-1.68567940116588	-1.01427114808281	-1.77926632627424	-1.86346593466113	-0.976049330019063	-2.77355040143651	-2.19671191023587
290	-2.22135648472561	-1.35540417729217	-1.6283668627825	-1.10581363846347	-2.2122521723754	-1.95547217096155	-1.51849975272859	-1.50794510825354	-1.62967258295657	-1.07012031595364	-1.4100362115307	-1.74199466525406	-0.922490748739139	-2.96351606481687	-2.09006351780369
300	-1.80589481264042	-1.25214119404371	-2.00115711408353	-1.49912907896582	-1.64859229742865	-2.21091355697012	-1.44074452192159	-1.48174198285543	-1.5769164497543	-1.20913222026455	-1.18365011842105	-1.69438590470098	-0.969591143549344	-2.79960181490233	-1.90643732276004
310	-1.30664967519757	-1.09970374286911	-2.24094174859742	-2.13973346279232	-1.32470316663322	-1.9043113468981	-1.14368201070266	-1.44884198069928	-1.86605413795032	-1.55243563211196	-1.22776694981677	-1.85059174183981	-1.15309520898756	-2.18241944458932	-1.89770114807114
320	-1.11657778698563	-1.04775338216802	-2.11020990225109	-2.28054967270706	-1.46772048590823	-1.45972776587334	-0.825312552227756	-1.27434842394813	-1.83936141148829	-1.61491527025068	-1.22222156355184	-2.15836118638159	-1.26636864301785	-1.66833406399305	-2.17047150099593
330	-1.05516069188808	-1.22927000543443	-1.68166556209371	-1.75714297160855	-1.47982153454416	-1.25232717404881	-0.59870983217688	-0.947143428239599	-1.2491761378341	-1.22825055635945	-1.07169484490912	-2.39817563422909	-1.19337223015466	-1.48492954772124	-2.48146119138257
340	-1.09971672012433	-1.60885964747257	-1.22069417846712	-1.16091564617835	-1.38570770259871	-1.12642314926352	-0.484855240774251	-0.747967009500715	-0.799552189416512	-0.867737975473768	-0.947591384327936	-2.14326666019379	-0.989625267992322	-1.43022509460013	-2.43532855054762
350	-1.29740115395699	-1.93391935222316	-0.926735983145413	-0.825997954914989	-1.43458525388991	-1.02165952789613	-0.477805127685839	-0.748322655882142	-0.736283652708635	-0.939754770027002	-0.959635633410669	-1.4055814721028	-0.808302155612269	-1.36955915345349	-2.08343210435024
360	-1.40493187415116	-1.92232704939535	-0.856858941348062	-0.729023662255048	-1.49323257701109	-0.99238013271799	-0.562082248189695	-0.834726297048666	-0.845272317469471	-1.60344104997767	-1.039325692244	-0.76550525980175	-0.793706551913446	-1.29352194302622	-1.76220006332857
370	-1.182803491767	-1.65476896216763	-0.949044805256333	-0.755171711087271	-1.3923968733512	-0.985435856216597	-0.688280702553212	-0.948519426312089	-0.985006476343025	-2.43957558050377	-1.11436761603295	-0.490858305178473	-0.919219562741314	-1.29133248651573	-1.54641247549464
380	-0.840918938239298	-1.42102882755886	-1.08339834321141	-0.740353671953853	-1.17640385666836	-0.874254121230871	-0.788723163475228	-1.07056324117028	-1.06129812595431	-2.64213086363408	-1.18498011659421	-0.52223398630846	-1.06365584303992	-1.53766129853771	-1.35153888432111
390	-0.780732532418898	-1.30243317534434	-1.2150716629324	-0.643920181705379	-0.925326833899065	-0.642369960738744	-0.847519432564239	-1.19260652304906	-1.05789282874495	-2.09317468161157	-1.25172551498982	-0.804429104109846	-1.1862166724346	-2.03417565907485	-1.14996621665534
400	-0.895611912166522	-1.25748102065241	-1.29491250219124	-0.56545982723778	-0.761071515238654	-0.471771531102161	-0.873497587740996	-1.26720209314881	-1.03675227491379	-1.57791937539387	-1.29165906663702	-1.06917786262146	-1.25589729402101	-2.39748752398614	-1.02515825221482
430	-0.999429313426352	-0.906535055635141	-1.06319810830415	-0.982580273000868	-1.44259185602021	-1.65991909393681	-2.05816141088783	-1.49984370444801	-1.33363261095309	-0.869531533515906	-1.75176016546458	-1.33615420432337	-0.32982544832155	-1.38955360051288	-1.44265556365097
450	-0.876141725477457	-1.12089589496296	-0.912754821595097	-1.1665955414748	-1.60368313962214	-1.43085241214006	-1.5674079883811	-1.21892616158638	-1.2909510610949	-1.42028419866973	-1.66532660760573	-1.12242748785438	-0.437037040129363	-1.71946622814503	-1.27333227480429
470	-0.873684859480738	-1.14648470479633	-0.737578668620604	-1.21598715107817	-1.44896580505988	-1.1852501541512	-0.972385311836313	-0.862503852650171	-1.18925850683658	-1.62270981263546	-1.40703186607586	-0.773700243492735	-0.433777966839529	-1.71143280288579	-1.10920676251645
490	-0.960219931550606	-0.903928330250276	-0.709236805536134	-1.05532807853884	-1.1919652974103	-1.08907363332266	-0.632425440606655	-0.649915048134743	-1.09188814336009	-1.20285630010741	-1.10397497984002	-0.415727749859413	-0.32121321698675	-1.18432431125702	-1.00279641088145
510	-1.03023838913628	-0.786698452433649	-0.964307449950402	-0.974634032638132	-1.12885641350745	-1.14529261846899	-0.646516713277126	-0.683086389423476	-1.12969565903941	-0.870458987019368	-0.870054445646176	-0.165591809188077	-0.392753463379063	-0.69199528081979	-0.80302057001259
530	-1.2023978109661	-0.903953989364544	-1.41119390643475	-1.05741643078657	-1.10036103955824	-1.28871915080481	-0.920399878952077	-0.906570093144004	-1.29524194764394	-0.906175901657627	-0.679844075549628	-0.147063061329988	-0.686874759233886	-0.476996188060626	-0.499785707099891
550	-1.54874333633997	-0.967559552896387	-1.45508897080426	-1.08845354815765	-1.00056917507558	-1.30897801790537	-1.10006159777659	-1.04207401705243	-1.35247382430809	-1.19458205927331	-0.535151435541495	-0.399584298294085	-0.887764403797545	-0.484334763093997	-0.284762634683648
570	-1.60477551535815	-0.90935401017974	-1.16552474692459	-1.05866092544037	-0.960929912058454	-1.20384064650981	-1.06022111976173	-1.01348700676941	-1.31938905385657	-1.38365011771134	-0.490369318487394	-0.62224803548697	-0.859222693077853	-0.555518970772587	-0.253833029756332
590	-1.34733769325059	-0.850123773652067	-0.926786508202945	-1.08618473562026	-0.998550751117066	-1.08810598243779	-0.970048596454888	-0.97041255280059	-1.36338719164112	-1.38480793519725	-0.490449805090401	-0.754786535929899	-0.753482210723393	-0.583039277483309	-0.27330487293951
610	-0.943617623372376	-0.779792359403129	-0.642351307685898	-1.1905950429479	-1.06274269988601	-0.915230497445904	-0.836395740717807	-0.92886962465854	-1.51793933792768	-1.27611156359046	-0.488156719343686	-0.942001181079637	-0.576303223612849	-0.581788469947344	-0.295417473092254
630	-0.515729326484736	-0.741344413509515	-0.475912227759335	-1.38953169371115	-1.14320599625381	-0.743912267229227	-0.709710384244529	-0.922969762401946	-1.80283179130306	-1.00043642014402	-0.485878008267111	-1.10969361675096	-0.377675981227339	-0.516273985617622	-0.30405171220529
650	-0.221220711467884	-0.744670592819928	-0.395017502332167	-1.57139403104961	-1.20949318230606	-0.591836961761074	-0.636131435155248	-0.927802271828849	-2.04236235181216	-0.733487998837523	-0.479483885218795	-1.2591698364358	-0.254884652068982	-0.450997471379161	-0.285593340502715
670	-0.165567867257897	-0.819980591970164	-0.359667539992466	-1.62927269106628	-1.24749682139562	-0.44340617194605	-0.677119271162103	-0.913608843045133	-2.0468513453941	-0.643040731750672	-0.467027566785633	-1.40083799702843	-0.334487190356546	-0.456706037960203	-0.205183717242885
690	-0.206645581914406	-0.901889533721419	-0.34588560769187	-1.57160805441234	-1.25585702274508	-0.358634905485442	-0.769075196445743	-0.887580900176507	-1.88461772892407	-0.726101971900666	-0.466636105358025	-1.44134308613353	-0.507048007111094	-0.514187657563378	-0.123136757136605
710	-0.29258219857498	-0.975719957004643	-0.345296389139224	-1.46141509892345	-1.2483406208116	-0.309018172683464	-0.902647035360282	-0.855027160983534	-1.63460835627454	-0.863842758310358	-0.483607650461981	-1.41637430919853	-0.701796661476897	-0.597404790338649	-0.066611132170606
730	-0.322989922798301	-0.996477023071943	-0.353229305484694	-1.39025775435794	-1.2348806160561	-0.303834238203284	-1.00168122264018	-0.835806888210738	-1.47067701685679	-0.922429586533473	-0.516605867766589	-1.31805448129019	-0.781423204513947	-0.648816923054268	-0.0768647138198394
750	-0.363983753997004	-1.01237710859562	-0.366598366546043	-1.29942356109636	-1.21351053347278	-0.303491195001467	-1.14484207369981	-0.810304974084081	-1.25070430024255	-0.974869048979448	-0.573889097575899	-1.17994461214952	-0.863942755202012	-0.716332901574037	-0.114597051611819
770	-0.38620417117212	-0.975345928219414	-0.385176083692728	-1.26332409419442	-1.18543324687511	-0.329022486440597	-1.27022296760388	-0.796215173159366	-1.11946881397674	-0.904286505231509	-0.650627838320884	-1.02393161608419	-0.818496859061977	-0.750884903696318	-0.230405294454223
790	-0.394904638369097	-0.944587594123956	-0.39760628240623	-1.24828702580323	-1.16632691804923	-0.348736182401255	-1.34667349894855	-0.788947303847524	-1.04930621012317	-0.842548905171871	-0.703342666303717	-0.899614474026423	-0.771892407867748	-0.768007873697596	-0.314302554697066
810	-0.371686961536978	-0.846036723164516	-0.42768436324757	-1.2470467950343	-1.09026456784872	-0.401370598276843	-1.39235509723504	-0.762118532607862	-1.00243836321805	-0.656105119133337	-0.803608470329049	-0.784302252196438	-0.595579161848701	-0.726660036316068	-0.449538570775733
830	-0.362402942258227	-0.770227059483437	-0.446275208287739	-1.26937552527604	-1.05322499474953	-0.441814513353338	-1.42820596056815	-0.755209323380909	-1.00504241962825	-0.499586688567581	-0.866248581576301	-0.712523417517311	-0.445834527781091	-0.700189924770685	-0.571493225812305
900	-0.20233773536508	-0.496819331810329	-0.55845547370661	-1.11223225726015	-0.683317965166184	-0.565221654024906	-1.10974377034466	-0.521626097216491	-0.839309194024708	-0.151705951238371	-0.996113681760335	-0.730550090116795	-0.0531091168452665	-0.315471878661297	-0.455853398048517
940	-0.142247003727	-0.377095866761346	-0.665841530506712	-0.844674500440087	-0.494065731440809	-0.591118022240159	-0.73776236237384	-0.342163117667998	-0.658831636711783	-0.119758386620914	-0.933323733813506	-0.71777597934142	0.0387574953236119	0.0509495674681779	-0.0689146218470956
980	-0.179378205040255	-0.381224223515697	-0.707371128698617	-0.738930072879282	-0.523993490006708	-0.568362096903768	-0.689881835820415	-0.35751564407669	-0.627318204228653	-0.157462578735145	-0.864600719287971	-0.64144627332081	0.0134510256413983	0.13132756732194	0.0452586285196675
1020	-0.245285929784109	-0.397068920969798	-0.772224244056746	-0.583319413004771	-0.584902888541195	-0.52671550261127	-0.663295032192727	-0.414754036616377	-0.596881561299376	-0.21129249441282	-0.780953860270023	-0.525256368594862	-0.0272769287240441	0.230076083807916	0.183166814224401
1060	-0.352779720942669	-0.453616117634252	-0.83712857913476	-0.466350591086634	-0.67286424035092	-0.471743738305761	-0.821721013553912	-0.607769664825036	-0.64322524761976	-0.245290871564802	-0.76875178808667	-0.472916666647447	-0.0863468268033202	0.218440997455055	0.160858297069924
1100	-0.451912352328393	-0.504831064016491	-0.894775470230397	-0.357485182220772	-0.734985558713317	-0.45428729205769	-0.910150280797457	-0.762549271898363	-0.675456010476781	-0.279790553029324	-0.756771063024914	-0.437885761069162	-0.170731873753067	0.218533266160889	0.172131199545952
1140	-0.559050406686429	-0.568582768749956	-0.946238460166937	-0.271268167898906	-0.783820789751087	-0.466046243200585	-1.01153845663053	-0.939942811753477	-0.726937112006908	-0.306802254980916	-0.781215032018795	-0.45225345254753	-0.287182844083452	0.183421021958107	0.147842452704784
1180	-0.694786944935285	-0.663567560301475	-0.996522876109626	-0.197392851004038	-0.774021764704552	-0.578101952827197	-1.05993893474744	-1.15227240216547	-0.801035611871152	-0.334029890149744	-0.858893907408146	-0.591035734175006	-0.526159844495239	0.106399959548768	0.118117494669001
1220	-0.758581214285529	-0.710881494813713	-1.01289761126256	-0.176486699505519	-0.740548021245762	-0.675931713147076	-1.03069950457116	-1.23406591523142	-0.833359739051768	-0.344967689981748	-0.911449301130437	-0.699411777042108	-0.677586140119963	0.0644443026984716	0.117518935401615
1260	-0.85040612004282	-0.780590235461473	-1.03853047575296	-0.142922629388271	-0.707570449256007	-0.812763825399943	-0.996893676010296	-1.35874121731373	-0.881780783802305	-0.361538874815701	-0.980448329789964	-0.822272456940221	-0.895056470563333	0.0032540409031796	0.114167352991188
1300	-0.93099912594196	-0.849283006617784	-1.05781223531568	-0.120801156793414	-0.668787439380168	-0.976557088005411	-0.92681205139215	-1.46507744921053	-0.926335464240609	-0.376059461409087	-1.0541584653947	-0.948287927409731	-1.13167859591085	-0.0595185559987799	0.120656968055983
1340	-0.986218955940031	-0.893454279439362	-1.06904409539486	-0.108714590456757	-0.630940385255999	-1.0875326457698	-0.874570431823479	-1.5302293427968	-0.954368339862992	-0.385043447521137	-1.10390464341037	-1.05554195422685	-1.28819005586712	-0.100365958779933	0.126741446894002
1380	-1.00705780776569	-0.91214294509189	-1.07148242999159	-0.107840735032073	-0.614865068003122	-1.14569413878389	-0.838234663662772	-1.55139938087972	-0.965005478120388	-0.388144261011615	-1.12302128677394	-1.09385093085896	-1.36304961723734	-0.11860601997808	0.133106245009374
1420	-1.05254642970214	-0.951817120365716	-1.07820612095398	-0.103150208714627	-0.579663961399548	-1.26166975329614	-0.770615396776676	-1.60061817002797	-0.988405234061667	-0.395195280717252	-1.164658414574	-1.17786437990551	-1.51619087892224	-0.156687389958493	0.144083214894738
1460	-1.09063507526408	-0.988458373019	-1.08258373122778	-0.102175427290324	-0.551939127658238	-1.3776542275879	-0.696895954841001	-1.64101047443187	-1.00904745194428	-0.401152804353582	-1.20091843014144	-1.24239604671055	-1.66446652366162	-0.192615917159866	0.157222353662808
1500	-1.12057426101557	-1.01981252121134	-1.0863296796142	-0.101341300752077	-0.532030568544511	-1.47690286489201	-0.633813769060429	-1.67557442097851	-1.02671112639981	-0.406250694448124	-1.2299420614885	-1.29251502215444	-1.79134691671105	-0.223360181742295	0.168465596571338
