# Supplementary material for: Multicentennial cycles in continental demography synchronous with solar activity and climate stability
Source: Nat Commun. 2024 Nov 26;15:10248. doi: 10.1038/s41467-024-54474-w (PMC11599897; doi:10.1038/s41467-024-54474-w)
Supplement: Supplementary file 3 — Source Data [file 41467_2024_54474_MOESM3_ESM.zip › source_data_fig5.csv]

time	occupation_boom_bust	rgr	logit_model_3V_	climate_stability
3	-0.697935827531033	0.189171513234608	0.155583649397676	0.168251568105818
3.01	-0.685688963205214	0.192127252943144	0.098287922657557	0.142391720482279
3.02	-0.652030975864346	0.188916905031596	0.0311073920880421	0.135850221402279
3.03	-0.600868245920463	0.184906694490139	-0.0422027495995612	0.0985081918016591
3.04	-0.537381990005549	0.172422208348652	-0.116849995425137	0.0755826236439981
3.05	-0.467556298937712	0.152774831803856	-0.190869719942797	0.0459476632126707
3.06	-0.397611687583946	0.126036279273957	-0.262414224094572	0.00767662195415846
3.07	-0.333424423956472	0.0924551899689062	-0.32916903547094	-0.0367925267532794
3.08	-0.280003102380861	0.052353267343545	-0.422559748729932	-0.088203443488656
3.09	-0.241070230377514	0.00700389299392241	-0.505800469598863	-0.146289826382216
3.1	-0.21876818183185	-0.0426998419333415	-0.577043374533223	-0.206286075609679
3.11	-0.213487908003285	-0.0959570512759523	-0.632774859187472	-0.2649035722646
3.12	-0.223813407027338	-0.151521883243143	-0.672096405608342	-0.318664560483322
3.13	-0.246584262798481	-0.207500107369667	-0.692453816848693	-0.364390244028812
3.14	-0.277092363335299	-0.26303279226588	-0.69059736074345	-0.397370629648198
3.15	-0.309432903348988	-0.316308707210395	-0.664301996525616	-0.412618381973593
3.16	-0.337014075622103	-0.363802317451882	-0.613289473901983	-0.405868751893571
3.17	-0.353195856270712	-0.401493141771853	-0.539364847210828	-0.375065566133848
3.18	-0.35198944164541	-0.425785032126454	-0.444977611967271	-0.322160251925912
3.19	-0.328724085322768	-0.43382500127674	-0.332473762272712	-0.247788546407229
3.2	-0.280590820296141	-0.423758739026821	-0.20413180496112	-0.15406897249735
3.21	-0.207002239275982	-0.39520920127929	-0.0638434449792713	-0.0493405811508355
3.22	-0.109748588090694	-0.347875825852486	0.0833441335368102	0.0625511098407941
3.23	0.00703909715485888	-0.277269949075588	0.23083337335957	0.176754135772224
3.24	0.137103070609913	-0.19462947370713	0.371717082006182	0.285577558830089
3.25	0.272452110321795	-0.0895487639201732	0.500816986034014	0.38504597983333
3.26	0.403955541675213	0.0312321392441873	0.614623206271726	0.469657009638673
3.27	0.522154463914352	0.162276481415539	0.710385715612345	0.542879416021797
3.28	0.618260693594171	0.295971221346939	0.785023404756441	0.574997234899738
3.29	0.685235896915103	0.426245982210544	0.836044047945709	0.590089244926725
3.3	0.718765946156854	0.547238562845433	0.861612533579316	0.59555555845273
3.31	0.717910916783148	0.653553503867763	0.861430118762191	0.574506499453234
3.32	0.685248816547671	0.739747736767151	0.836578324114499	0.531072631460465
3.33	0.626440338388912	0.800267580292728	0.788723848144273	0.467871029539796
3.34	0.549288893820664	0.830913407479201	0.719827467932327	0.390143008732079
3.35	0.46250218017031	0.829205346989811	0.632207047174544	0.303820441204748
3.36	0.374430452009031	0.793945604006798	0.5296258651116	0.210359105895753
3.37	0.292040014817139	0.724185529851075	0.415420614814532	0.110354981951373
3.38	0.220289594503203	0.62145680919651	0.29260306984956	0.00428449946910015
3.39	0.161949944672582	0.492544081956327	0.16431043902931	-0.106234437177528
3.4	0.117789661749221	0.345669282419149	0.0348190763654826	-0.218587938331172
3.41	0.0869786684459396	0.188110277248674	-0.0907699632960873	-0.328552501210205
3.42	0.0675492397842632	0.0260425784344375	-0.207832802731014	-0.429442435720535
3.43	0.0567939161003652	-0.135071918402051	-0.312134132839973	-0.517642868135677
3.44	0.0515460703135209	-0.289013679846965	-0.401110717313963	-0.587836601068397
3.45	0.0483542945043203	-0.428496733191227	-0.474020703667717	-0.639629919738477
3.46	0.0436044714865662	-0.545331195677428	-0.529905212040884	-0.676436589508429
3.47	0.0336540423366636	-0.634346279038124	-0.567824169180478	-0.694243633765465
3.48	0.0150254407013169	-0.69517604182116	-0.587547438738623	-0.68856746246543
3.49	-0.0153266504370992	-0.719294870566424	-0.590618839392402	-0.675419780779255
3.5	-0.0596905283391364	-0.716589265448986	-0.579941814805815	-0.637222745145504
3.51	-0.119249788944311	-0.688216913224653	-0.559371827354957	-0.580840890991964
3.52	-0.193751450536831	-0.639171032204592	-0.532198812437988	-0.516963418088853
3.53	-0.281226499659041	-0.573809902150139	-0.500660527568472	-0.425156733859403
3.54	-0.377802379058872	-0.496414711781766	-0.467449996265011	-0.338084969936408
3.55	-0.477660178319666	-0.412812055850294	-0.435557196138325	-0.254156250401404
3.56	-0.573205944891113	-0.327010233653086	-0.408396187441305	-0.176970264714626
3.57	-0.655527870581159	-0.245692796338504	-0.388392940099723	-0.113091820077431
3.58	-0.715180551295758	-0.17386834257562	-0.37701013366041	-0.0690905870669746
3.59	-0.743268018326488	-0.116302340957141	-0.374749674437036	-0.0451583086758493
3.6	-0.732703573360635	-0.0754799899721659	-0.381255853932214	-0.0416451820721844
3.61	-0.679439081285049	-0.050120898917034	-0.396463160268904	-0.0582874740969041
3.62	-0.583415250953709	-0.0383520678176336	-0.419193738903754	-0.0919305129651908
3.63	-0.449009447658594	-0.037921073168054	-0.447743837663727	-0.142110689699336
3.64	-0.284845668146691	-0.0472498781895206	-0.479610447671484	-0.203425327268007
3.65	-0.102956419757631	-0.0635698031902599	-0.511575764659981	-0.271753057298841
3.66	0.0825877724117417	-0.0844460011767415	-0.540939805622202	-0.346497363824345
3.67	0.257369406403911	-0.10708233910153	-0.565080156430298	-0.42062557553683
3.68	0.408373592996604	-0.126940001331424	-0.581856747293394	-0.48965509806769
3.69	0.525531615785858	-0.141117743974841	-0.589100301617321	-0.5488187141784
3.7	0.602832765898056	-0.145907622732662	-0.585906671301621	-0.591718040574461
3.71	0.638851125615515	-0.139325947630471	-0.570236355297988	-0.618580959931128
3.72	0.636630800831261	-0.122189132582356	-0.542391144236655	-0.627009059904461
3.73	0.602980819738664	-0.0985997133537733	-0.502488385787785	-0.620199716839714
3.74	0.547328895513787	-0.0646148988232168	-0.450292387997698	-0.588366308441319
3.75	0.480347069955306	-0.0268490806767143	-0.387047627555595	-0.54459090493013
3.76	0.412573113594683	0.0160248428139433	-0.315513735609689	-0.482889395573039
3.77	0.353206962301729	0.0627843951202751	-0.238626318970406	-0.417371113310088
3.78	0.309180183506508	0.111679684968512	-0.158329374857846	-0.322456781599393
3.79	0.284513235102869	0.155105817534776	-0.0781740221946667	-0.230390693329325
3.8	0.279926378260292	0.188721370991931	-0.00117583256729005	-0.134518525131031
3.81	0.292675931077088	0.209280879988982	0.0697007823903177	-0.0391653453510432
3.82	0.316640699185344	0.215680619145171	0.130446733403561	0.0477159854254947
3.83	0.342748727278994	0.208004922991408	0.177208416826946	0.122663288349477
3.84	0.359862645390624	0.186486916204331	0.207521199816192	0.188797853338384
3.85	0.356192075600827	0.150950795603475	0.220870258964373	0.245143149887303
3.86	0.321164428907963	0.0998689472452804	0.216349877575058	0.285884629510492
3.87	0.247495121385464	0.0348347506239492	0.194993746204988	0.304269122030193
3.88	0.133026266485322	-0.0411516182339794	0.157468697016191	0.302862709201536
3.89	-0.0181672969941328	-0.126283062949036	0.104764292689428	0.288651441846911
3.9	-0.195815082112397	-0.216837185550894	0.0391634058249812	0.256941269032623
3.91	-0.384787158645831	-0.30800534469928	-0.0350753192930888	0.202390920825649
3.92	-0.567532529755439	-0.393905731570506	-0.114558677015209	0.134812936866257
3.93	-0.727086892571876	-0.471042114174233	-0.195960982380893	0.0624328721463802
3.94	-0.849922075789805	-0.536171708185541	-0.276498019522502	-0.0150827486870401
3.95	-0.92793645816813	-0.588337063094329	-0.353540799808017	-0.100966164982973
3.96	-0.959136227703761	-0.627047843137921	-0.424445106129466	-0.19362546331916
3.97	-0.946948746478025	-0.648965512576797	-0.487469469951256	-0.28086287883154
3.98	-0.898505103251913	-0.647258864370796	-0.540512155103055	-0.345829882199999
3.99	-0.822492541017336	-0.632388853967758	-0.582122658518864	-0.413106633177061
4	-0.727225485373662	-0.596871617486268	-0.610661820099446	-0.467861925656887
4.01	-0.619416770053949	-0.54719969564997	-0.625396206732637	-0.50141857617021
4.02	-0.503827843303555	-0.485450518787381	-0.626057978452496	-0.512148927225117
4.03	-0.383660576983326	-0.416260219043657	-0.612021040306785	-0.502091246420864
4.04	-0.261338068826939	-0.338511261238721	-0.583665397333128	-0.485060216144112
4.05	-0.139270211259306	-0.257009190480403	-0.541977442079705	-0.445381964517534
4.06	-0.020304040112449	-0.176142518338333	-0.488315175612267	-0.378618605693644
4.07	0.0922477350005933	-0.0975124358976346	-0.423498864649578	-0.287405065727554
4.08	0.194915445046628	-0.0237243560974789	-0.349568308970537	-0.18897838769556
4.09	0.284520336878443	0.0411469001164447	-0.269718198636159	-0.0869062720968046
4.1	0.358558152205115	0.0936343335861873	-0.187490121286109	0.0224748075463982
4.11	0.415397005073379	0.129275905611091	-0.106735852109572	0.133213295834339
4.12	0.454282630159868	0.15367789572197	-0.0298595499837734	0.226537986970442
4.13	0.475231587805595	0.177062383656794	0.0392016094134139	0.310378810688652
4.14	0.478917579115308	0.186816656642073	0.0980399821812827	0.385321063255292
4.15	0.466618123778549	0.187461611337018	0.143955103995352	0.448139826782957
4.16	0.440219414789822	0.177997297282557	0.175104017071567	0.49315876723548
4.17	0.402217852043125	0.16092397390371	0.18987862203189	0.511822994167823
4.18	0.355637965681039	0.140176319471853	0.188593163705414	0.505870683184173
4.19	0.303814123006658	0.121705614945502	0.17241646551082	0.490499884216707
4.2	0.250039949917146	0.0953304750822498	0.14273523300591	0.436237262366277
4.21	0.197145906826883	0.0723276945110879	0.102708763223178	0.368434623495913
4.22	0.14709754537632	0.0534593164388297	0.0536558938320516	0.290964391291042
4.23	0.100705442878009	0.0483439339571356	-0.00155645096101655	0.219073378856988
4.24	0.0575098533399287	0.0375489944044149	-0.0601043806190109	0.127086747878596
4.25	0.0158650851353344	0.0399368907413459	-0.117977442941405	0.0393913755866768
4.26	-0.0267843054519992	0.0477021652703568	-0.172108058649116	-0.0480612792553025
4.27	-0.0734647663731194	0.061478412994215	-0.220534079975842	-0.129164635529489
4.28	-0.127114932453571	0.0875013695296899	-0.259892486523192	-0.195482687556327
4.29	-0.189962758036166	0.1093441554247	-0.289060100790788	-0.266763400218251
4.3	-0.262914258728618	0.143846765777327	-0.305967697556831	-0.319580364540733
4.31	-0.345052525787246	0.182331240967288	-0.310151567429835	-0.351363102383784
4.32	-0.43336005597851	0.223275164171973	-0.300808720222877	-0.363081521942222
4.33	-0.522767217861706	0.264759316030292	-0.278620415035976	-0.362558869024286
4.34	-0.606583925015506	0.303885497609871	-0.244542285934224	-0.350830209875289
4.35	-0.677292842263694	0.337930919144995	-0.20035670816735	-0.327360848085077
4.36	-0.727589792183801	0.368134906863215	-0.148060309508202	-0.291534025909186
4.37	-0.7514811143604	0.38611872382155	-0.0889655404531302	-0.249571656105979
4.38	-0.745218795662226	0.397405507384587	-0.0268858594336143	-0.204922471524421
4.39	-0.707887939097844	0.399677297714764	0.0358326888193972	-0.153162043451155
4.4	-0.641549442209559	0.391445358617368	0.097531986048316	-0.0961136207146628
4.41	-0.550952712389536	0.371121950458699	0.156405248565202	-0.0387088764493385
4.42	-0.442927497715219	0.33955613618607	0.211685139849195	0.0133298542482626
4.43	-0.325607219396985	0.298797625312315	0.26220038578378	0.0638300750717731
4.44	-0.207619284887701	0.252366506259997	0.306103093082316	0.121227993428988
4.45	-0.097320021761037	0.19285962001205	0.341809203036205	0.171164138952471
4.46	-0.00209100888496447	0.132914359016421	0.369970428663067	0.225251993671974
4.47	0.0723137928979641	0.0701927626466015	0.390924001395392	0.282051086796759
4.48	0.12235926174951	0.0105115835426789	0.404636224109966	0.339435954786014
4.49	0.147192179845532	-0.051662365322838	0.411604925116017	0.398701323306723
4.5	0.148856905211656	-0.108656838918263	0.411041667255003	0.456297068128145
4.51	0.132134446977193	-0.161957876265888	0.401466114780402	0.508660024050249
4.52	0.103929477720044	-0.207796262388674	0.382463701394984	0.559883582569737
4.53	0.0722375109558031	-0.241889613241711	0.355655391340518	0.608908464039776
4.54	0.0448495227174899	-0.267382117442631	0.322045708287012	0.650925451207299
4.55	0.0280468535689518	-0.281393536302898	0.283952096622239	0.685008320537118
4.56	0.025568393180573	-0.287455037406981	0.241743714252288	0.708128519267448
4.57	0.0380819466705172	-0.288000211128104	0.195989542692219	0.717508623127957
4.58	0.0632763381260705	-0.28412995360131	0.147728551396114	0.714937816507496
4.59	0.096543980649672	-0.274344392851419	0.0996729406190331	0.697926117954956
4.6	0.132086533490151	-0.258932412508956	0.0550702642327151	0.666564978688399
4.61	0.164185173017689	-0.23762984606329	0.016470775217658	0.628338799339733
4.62	0.188353943775976	-0.219564569827836	-0.0133484736561982	0.601030217027357
4.63	0.20214218684145	-0.196095250020361	-0.0335252920298982	0.541189202159434
4.64	0.205453012297284	-0.174803447374215	-0.0437458399530997	0.492990461238955
4.65	0.200367610473391	-0.149185539821397	-0.0433231310041794	0.443994353582122
4.66	0.190574107513412	-0.116127333311446	-0.0310391692939122	0.397553117122063
4.67	0.180566911161004	-0.0761858012437271	-0.00625488750129028	0.35407532420835
4.68	0.174797613475156	-0.030275299760769	0.030810415274658	0.312144858345306
4.69	0.176930259093058	0.0287031979767647	0.0792249339303366	0.274527856298595
4.7	0.189303439454649	0.083433302701402	0.135586176748693	0.252177622156459
4.71	0.212651300779061	0.153120403735189	0.198006035238829	0.230080230513114
4.72	0.246097410715216	0.234110168661568	0.264113211186273	0.215336909989289
4.73	0.287408230256855	0.325172691046326	0.331879830685557	0.201242380036733
4.74	0.333466720267835	0.423273464583492	0.398693999405199	0.188355604933776
4.75	0.380892915989635	0.525283087056808	0.46175637312844	0.178450252941179
4.76	0.426699256721668	0.626038935552274	0.518348369618181	0.166136237192818
4.77	0.468838883150084	0.719223179747283	0.564997641588075	0.148048493612035
4.78	0.506505751333253	0.802113604865959	0.598464808471008	0.132040212823035
4.79	0.540090609865473	0.871584672122877	0.617649428065502	0.118615590227312
4.8	0.570783655838498	0.920937731146366	0.621427305634934	0.102263582896487
4.81	0.599919727381509	0.947481296721395	0.609728835642934	0.0800174446344491
4.82	0.62824912860441	0.950798278623171	0.583180411789367	0.052646362964854
4.83	0.655352616353087	0.929336972275217	0.542940437670687	0.0261143890684719
4.84	0.679385744550996	0.881788753342848	0.490826427633127	0.000942762216855215
4.85	0.697243518722632	0.809664616592253	0.429281596722788	-0.0266603971181793
4.86	0.705111018055845	0.714601482958343	0.361332747764549	-0.0512174168479957
4.87	0.699249674979449	0.600115815276769	0.289957979641853	-0.0623541047037637
4.88	0.676798711003074	0.470634693004186	0.218698206820389	-0.0655069983340049
4.89	0.63636784622435	0.335138350863249	0.150861740082931	-0.0641070918416435
4.9	0.57826125082274	0.197150521505929	0.0874616041151657	-0.0578404028716131
4.91	0.504284731565349	0.0632422308679939	0.0282051132558219	-0.0441976787155201
4.92	0.417215481414532	-0.0613664332365189	-0.0278071563478672	-0.0271734371738231
4.93	0.320118165241158	-0.173804102377343	-0.0811686144781814	-0.0107060747319344
4.94	0.215739248652625	-0.27042183122231	-0.133047550131685	0.000511508946336564
4.95	0.106184984042015	-0.343693809791132	-0.184361559810082	0.00692401110100435
4.96	-0.00700812307845421	-0.396532106480968	-0.236175859432474	0.0158615128045677
4.97	-0.122439451326451	-0.428169394807759	-0.290568718141878	0.00731138168603227
4.98	-0.238209750440397	-0.442638245232651	-0.34885792448843	-0.0230392912858883
4.99	-0.351331077358313	-0.443640788145674	-0.411240094826138	-0.0745453692497011
5	-0.457426448986363	-0.433235376522349	-0.476464572060872	-0.144297569135821
5.01	-0.550880316081003	-0.411523921481339	-0.542670702318748	-0.237918806296574
5.02	-0.625460531918757	-0.380503585781273	-0.607184947828906	-0.356467808279078
5.03	-0.675283488652436	-0.345750523304696	-0.66803783633111	-0.48463145197027
5.04	-0.695885765192964	-0.311595489576256	-0.724401524207894	-0.614711180209109
5.05	-0.685130936613505	-0.280344115676736	-0.774702407251749	-0.745474944699312
5.06	-0.643725463038929	-0.255517162675215	-0.817646665926646	-0.874517338659862
5.07	-0.575223003537789	-0.239002306538501	-0.85248439100607	-0.997708283505478
5.08	-0.485526043467663	-0.230174854781925	-0.879089320183274	-1.10231178607451
5.09	-0.382009224153328	-0.227826544530253	-0.897511562660851	-1.18278872273756
5.1	-0.272462230025692	-0.230671446844959	-0.908277542970656	-1.24295055106046
5.11	-0.164069860501491	-0.23637172579488	-0.911894644622816	-1.27460487905245
5.12	-0.0626168860545168	-0.243430022096943	-0.907706952372691	-1.2722639630793
5.13	0.0279604207702384	-0.247225096845925	-0.893104455729116	-1.21680816733974
5.14	0.105637349079744	-0.249340733300939	-0.863175147777461	-1.14367874217831
5.15	0.170022111003881	-0.247295807322077	-0.814473934532774	-1.04663600362084
5.16	0.22184471854998	-0.239792318853071	-0.746569549223531	-0.928009302316686
5.17	0.262358412551981	-0.224996947513063	-0.660706676203237	-0.791396148008271
5.18	0.29279796251269	-0.201044457394616	-0.557708708628618	-0.642799198264084
5.19	0.314004149350584	-0.166576619646547	-0.438065625092812	-0.493728909138624
5.2	0.326266924473892	-0.122172868438199	-0.302582459356758	-0.345240967762121
5.21	0.329380342044181	-0.0700841066241035	-0.15386607243008	-0.187002917672107
5.22	0.322858522867323	-0.0116582618116154	0.00104687593013308	-0.0482289839724276
5.23	0.306242388481388	0.0506184253130017	0.152745035696977	0.0675351799535642
5.24	0.279427784391639	0.114359578259153	0.292936805035184	0.163606263379969
5.25	0.242954734465158	0.176851511938529	0.416415056961519	0.241325901281227
5.26	0.198204190531543	0.235540362004035	0.520176152788355	0.300406646044324
5.27	0.147451674753357	0.287499850807359	0.602522891721702	0.338885997645147
5.28	0.093735929374733	0.330134283591181	0.662378876485029	0.362281036764879
5.29	0.0405269203260566	0.361640120648669	0.698033770294472	0.3762874656327
5.3	-0.00877533971929631	0.380360247803088	0.71041099119541	0.379717601980777
5.31	-0.0514230181524587	0.38573845980822	0.704073186544357	0.370342892998787
5.32	-0.0858519642175663	0.378144764376621	0.685071188950416	0.353679278042338
5.33	-0.112022307633371	0.358505192597254	0.659259722592315	0.341667003143114
5.34	-0.131464219431413	0.327765306339383	0.632617330911936	0.334628240660398
5.35	-0.146996750926814	0.287857508702794	0.609971556262954	0.33091834364827
5.36	-0.16217193061276	0.240591031672745	0.593646742662999	0.333680072132695
5.37	-0.180566576809482	0.190079510005807	0.584446024212081	0.344045287578839
5.38	-0.205081683915438	0.131488257585522	0.582069494263842	0.359220006517048
5.39	-0.237407234623514	0.0758987766013503	0.585273461479587	0.370269357716684
5.4	-0.277772824147349	0.0243424342159814	0.592370215461142	0.375451910855335
5.41	-0.325040900060374	-0.0209468274854847	0.601180332683222	0.380185578368568
5.42	-0.377120884851768	-0.0596320528751138	0.608640912034738	0.38204322715174
5.43	-0.431601895991349	-0.0925813009442287	0.61140679302399	0.376310395598388
5.44	-0.486435559884477	-0.117805642858819	0.607103081068922	0.36300095751886
5.45	-0.540467722315079	-0.132622090965094	0.593562163036699	0.345391701069011
5.46	-0.593635533083731	-0.137067910844004	0.569342844675916	0.324166620339413
5.47	-0.646720549293225	-0.134121684958007	0.534654722893859	0.293587896921975
5.48	-0.700667718478954	-0.128895456095735	0.489994228501123	0.252527831167627
5.49	-0.755614968017389	-0.122142961968802	0.436379072144585	0.207078665730827
5.5	-0.809889032063617	-0.113847285694643	0.37642963304432	0.161474083331305
5.51	-0.85927336514573	-0.103736604975509	0.312665313556495	0.113303752064583
5.52	-0.896822452308952	-0.0945924134006314	0.245797832713239	0.0620315721561847
5.53	-0.913385407540758	-0.0897525677181337	0.176288914600994	0.0144885070181214
5.54	-0.898835003484693	-0.0913110817430437	0.104939599915601	-0.0271576516891735
5.55	-0.843816792976287	-0.0999301794424585	0.0329319335488989	-0.0685101951207863
5.56	-0.741683231664496	-0.113924788010265	-0.0379248579584526	-0.113052989459478
5.57	-0.590200733683027	-0.132433105208153	-0.106383045605892	-0.156610965571679
5.58	-0.392638301817927	-0.153246702718303	-0.173101732979582	-0.193078043658082
5.59	-0.157965332805218	-0.174697421857326	-0.238973679182482	-0.222558948329518
5.6	0.0999232645177344	-0.195613045835586	-0.302955358159266	-0.246299329952215
5.61	0.363823051011164	-0.214468607478521	-0.36302452374649	-0.259725470513561
5.62	0.615366171041681	-0.229719916916024	-0.417017996659013	-0.257504599374593
5.63	0.837288424514273	-0.238605801851072	-0.462707368058906	-0.240250645709422
5.64	1.01541281024373	-0.240251310679707	-0.498952931855091	-0.216817635110141
5.65	1.14004289505959	-0.23473134704677	-0.526235960736561	-0.187441527121454
5.66	1.20661490105904	-0.221443117701581	-0.544735816251809	-0.145244313373987
5.67	1.21562361820856	-0.200452111221049	-0.553927800027493	-0.0948223249350803
5.68	1.17197132908864	-0.171872450080221	-0.553578830591738	-0.043509936669978
5.69	1.08396358041851	-0.137493274688475	-0.544676827810646	0.00592176028508082
5.7	0.962183443779334	-0.0997446802087498	-0.529502734946841	0.0519305991126526
5.71	0.818427774976312	-0.0594756140890306	-0.510671025503388	0.0909978310087019
5.72	0.664808768746881	-0.0177853717038349	-0.490424236755505	0.113308491959707
5.73	0.51304107209675	0.025746552042421	-0.470186657237187	0.11249336254352
5.74	0.373874778334855	0.0702903885771133	-0.448396030980009	0.0949254121765501
5.75	0.256612292256614	0.117123862038499	-0.424695445330468	0.0669197992878498
5.76	0.168661225171824	0.166354693774959	-0.398060141461466	0.0257777574194006
5.77	0.115111649580025	0.215936164882138	-0.366770190135982	-0.0293726215227719
5.78	0.0983646071664965	0.264672028152045	-0.329366564969451	-0.0888694717558763
5.79	0.117864903843756	0.314768552240678	-0.284801156398377	-0.145418557935717
5.8	0.170000477612886	0.367169113085604	-0.231683356283028	-0.198515919981725
5.81	0.248226818118457	0.424474992335489	-0.1681477785911	-0.199696688593883
5.82	0.343462727013035	0.483538069062435	-0.0957798463259298	-0.187627930389637
5.83	0.444782249020989	0.538029383906185	-0.0163389251656428	-0.155555236017544
5.84	0.540390842797197	0.584487396057236	0.0677063735771016	-0.104819710696675
5.85	0.618818264610808	0.622597482392062	0.152235774599993	-0.0429644021056577
5.86	0.670194204740226	0.652260292687468	0.232374731713339	0.025580491740562
5.87	0.687417387270893	0.670180859995126	0.303954262463891	0.101731194683151
5.88	0.66701226307044	0.673717664768869	0.363376142188316	0.179749096693655
5.89	0.609507657980449	0.65903663805567	0.40515797357804	0.248527793133586
5.9	0.51926438499548	0.624102572239187	0.426815378533803	0.307743530792705
5.91	0.403795568791091	0.568776850523949	0.425858481268484	0.358147210921899
5.92	0.272724218689398	0.49384840123455	0.400876956682766	0.394551550297516
5.93	0.136575004256873	0.40416311106727	0.353435690054836	0.41550246789561
5.94	0.0055916677424814	0.299196564496172	0.287550245982415	0.418786573665138
5.95	-0.11127637532872	0.185256348571212	0.20695818887619	0.40505011946707
5.96	-0.207135579561184	0.0642465070021629	0.115061780083168	0.380012696409072
5.97	-0.277623454782511	-0.0539105732710351	0.0163715645530573	0.344789905986115
5.98	-0.321089035431851	-0.165144496844152	-0.0850048484892351	0.302073469335853
5.99	-0.338482629450788	-0.266791893641777	-0.183856481707729	0.259489954808096
6	-0.332973408426729	-0.357115097743775	-0.273944973489483	0.220811020322173
6.01	-0.309340713437473	-0.432178340179812	-0.34981844965737	0.187663810835252
6.02	-0.273222023616824	-0.488242086639702	-0.408585656517852	0.161907421602186
6.03	-0.23033252926827	-0.52096536655712	-0.448452121007861	0.143708964843315
6.04	-0.185780872618831	-0.528844400498347	-0.46738307420899	0.136594816128997
6.05	-0.143583772822261	-0.519478786298766	-0.464083152159465	0.129201308848639
6.06	-0.106433526375506	-0.49728990316526	-0.437385230259802	0.130090341836072
6.07	-0.0757127392665856	-0.465114852846736	-0.387089972040243	0.137074274861038
6.08	-0.0516995276984795	-0.423991909679323	-0.315310795636684	0.147011774934245
6.09	-0.0338780486820548	-0.377806684286912	-0.226197997178476	0.158990513205147
6.1	-0.0212676629318642	-0.317499687499517	-0.124161196067585	0.172912845316447
6.11	-0.0127035987225262	-0.249210066559482	-0.0121159297750916	0.185879869373146
6.12	-0.0070316179056788	-0.172451575755141	0.106233835360235	0.190993685890848
6.13	-0.00320793672168773	-0.101240649295763	0.227148533375908	0.190906255034645
6.14	-0.000316605532635472	-0.0311902569758319	0.346908889255205	0.188963314139567
6.15	0.00247202424134934	0.039748869303605	0.461244565680021	0.189775883170785
6.16	0.00597401224116114	0.115780188229023	0.566579786463709	0.191426888932216
6.17	0.0110675298896231	0.198469077669811	0.660675087720566	0.191038138080866
6.18	0.0187438381798962	0.279886956883299	0.74316225736491	0.200600388723146
6.19	0.0301069616609911	0.368555985856227	0.813273183270371	0.215043323568743
6.2	0.0462995144563106	0.459344160042552	0.870762354476393	0.23204537463128
6.21	0.0683425895225248	0.552172908260469	0.916036234078626	0.263017826637022
6.22	0.0968969480157986	0.63157890569109	0.949523424558149	0.300122914018153
6.23	0.131979770469221	0.696897789285134	0.971997178813986	0.343488901672548
6.24	0.172699576393149	0.746561921365407	0.984454645872795	0.389311293284596
6.25	0.217090668614359	0.779774108186956	0.987458995359001	0.429694958516055
6.26	0.262125713728721	0.792509626627105	0.979049381315484	0.463136443182733
6.27	0.303953604396568	0.784754765072824	0.956182625153779	0.487424488209102
6.28	0.338352423079407	0.747043441918252	0.915969686251991	0.495638923515578
6.29	0.361319147607166	0.677535647288734	0.856786965758932	0.478959394926946
6.3	0.369662365097916	0.575787129162098	0.778047378733212	0.434973811952576
6.31	0.361445284286333	0.447531611782101	0.680840597263057	0.373824427021314
6.32	0.336156699158249	0.299137688429478	0.566873713022783	0.292557758919503
6.33	0.294562164668534	0.137156799198691	0.43748902983601	0.188767703711689
6.34	0.23828334160792	-0.0280833324975964	0.294789103064193	0.0669504502811117
6.35	0.169237179280647	-0.201552904580067	0.142795007870246	-0.0670908051151244
6.36	0.0891083859698774	-0.374619794028985	-0.0123330605456448	-0.209047725808242
6.37	-0.000986213782705506	-0.549148712341374	-0.164212650643852	-0.362852447471514
6.38	-0.100548020468654	-0.701904557499236	-0.306615781075857	-0.520992750965605
6.39	-0.209459488670731	-0.831423575395848	-0.435615628250884	-0.668883741564747
6.4	-0.327542249764161	-0.932478704642399	-0.549303336414527	-0.798632198303817
6.41	-0.454044776108796	-1.00295877686015	-0.64644435099934	-0.913978334350522
6.42	-0.587199146860275	-1.04462281369636	-0.725661024549976	-1.0146457354155
6.43	-0.723951399914228	-1.04801646577568	-0.786223680865589	-1.08537834180675
6.44	-0.859914360060962	-1.0390976362988	-0.82909525824765	-1.13509669258608
6.45	-0.989539874757173	-1.00902841761585	-0.85600736027109	-1.16363042203483
6.46	-1.10647630493548	-0.971999627129194	-0.869856957723531	-1.17959860601068
6.47	-1.20406978047611	-0.904715166886007	-0.873361750497332	-1.1658574888059
6.48	-1.27597268607581	-0.825167694854938	-0.867637196646077	-1.1239509649879
6.49	-1.3168222006159	-0.739522398636135	-0.852190315576711	-1.06061979750211
6.5	-1.32293304554296	-0.651907508969107	-0.825058994185511	-0.990815533611999
6.51	-1.2929143363689	-0.552519048781465	-0.784104118994162	-0.90465918493219
6.52	-1.22808887075516	-0.474836225345444	-0.727493959073765	-0.815335150962574
6.53	-1.13258954099732	-0.407132895785606	-0.654690272764955	-0.720590318621357
6.54	-1.01304933279346	-0.349085058891004	-0.565851553846661	-0.626893562362218
6.55	-0.877886184990772	-0.294740807410415	-0.462074709257288	-0.53040822964919
6.56	-0.736287236628091	-0.242806613355764	-0.344564694168711	-0.428206322865632
6.57	-0.597081474035009	-0.19378527737643	-0.215105583286503	-0.322843349550417
6.58	-0.467722586267207	-0.149357977988118	-0.0770983205424497	-0.221960536863962
6.59	-0.353571598277739	-0.108857895307049	0.0642719969200383	-0.131939604018405
6.6	-0.257583664215496	-0.0740408438595533	0.20278216320636	-0.049790291569796
6.61	-0.180396665050371	-0.0389027924557926	0.332908576960937	0.0284234815453828
6.62	-0.120727454184476	-0.00632198781342356	0.45059234366629	0.0933247661861262
6.63	-0.07593151300123	0.0283970585565398	0.552964722496784	0.145160342460351
6.64	-0.0425818429442839	0.0620404427056728	0.637197523195389	0.189918521112407
6.65	-0.0169633404223572	0.0945434127625231	0.700126754836044	0.224779878892596
6.66	0.00456137980405599	0.123572985944611	0.739117912308279	0.247121803674798
6.67	0.0253027492767353	0.145866864664601	0.752454723480112	0.251227051466926
6.68	0.0480648183257607	0.159645639356975	0.741233595571466	0.235948565956217
6.69	0.0749832754068503	0.159441644249232	0.708538144881386	0.205783180054109
6.7	0.107350385308449	0.146925005776075	0.657329821090772	0.157783966101898
6.71	0.145435483322365	0.123761017000107	0.589904253001895	0.0914816291147041
6.72	0.1883506133969	0.0877514203394097	0.508085973994031	0.0173254978036766
6.73	0.234036481043462	0.0370121214841389	0.414328526272061	-0.0563886917761823
6.74	0.279440319520355	-0.0275361523802599	0.312688337932004	-0.128361203372364
6.75	0.320919449373408	-0.105238914856742	0.208571848879901	-0.19786744362101
6.76	0.354839563589257	-0.198542537806556	0.106829804781013	-0.259194849616158
6.77	0.378264517558399	-0.29660070970008	0.0100566570464023	-0.313889856883331
6.78	0.389580638909644	-0.399877559708018	-0.0794090264031461	-0.356815810623247
6.79	0.388886375447266	-0.500506684896628	-0.159472842118588	-0.391379309368332
6.8	0.378017956727501	-0.605563363121027	-0.227852516158382	-0.410029545984277
6.81	0.360166206269808	-0.70690707623142	-0.283030076559754	-0.405720003292522
6.82	0.339145110923619	-0.803631236637289	-0.324173239276486	-0.38115038229759
6.83	0.318467829003964	-0.894050829343177	-0.352342179424464	-0.343867614078232
6.84	0.300442462481784	-0.979443336209643	-0.370556856144853	-0.298139643096589
6.85	0.285502667658569	-1.04771113314934	-0.381307121887758	-0.243554369184509
6.86	0.271937998128091	-1.10181518854737	-0.388038657411061	-0.183715149273686
6.87	0.256101045009124	-1.13777846209909	-0.392220500906095	-0.11650150283875
6.88	0.233066315965549	-1.16374136190574	-0.395981551178685	-0.057060944280557
6.89	0.197623280487628	-1.17830290666691	-0.400751971871062	0.00285889686153404
6.9	0.145421304700597	-1.1829055972627	-0.408489855943094	0.0642625045748124
6.91	0.074056428825337	-1.17751594037773	-0.420276272353459	0.120975667816329
6.92	-0.0161007636809833	-1.16322005696543	-0.436135901153929	0.168465883337336
6.93	-0.121496466619619	-1.14147389852147	-0.456246879595522	0.196129768337465
6.94	-0.235500672765891	-1.11016591674395	-0.467160609008597	0.234791203372998
6.95	-0.349046599208863	-1.07101550592503	-0.475858114469568	0.267904042862412
6.96	-0.451730644163802	-1.02644005477962	-0.479732529144555	0.313170384958426
6.97	-0.533214175499753	-0.976646216291447	-0.47671757413324	0.341512405042069
6.98	-0.584699665994398	-0.922336310385765	-0.464142123107848	0.373214634218942
6.99	-0.600222999111734	-0.859851404939916	-0.438603773122239	0.409572622475338
7	-0.577527194692776	-0.782140260909021	-0.396616680219321	0.4455319236988
7.01	-0.518362292927449	-0.684664654222685	-0.333264824920488	0.469656157590368
7.02	-0.428173917954573	-0.579861610561921	-0.260236791522088	0.512726050733404
7.03	-0.315265710074922	-0.474328009266116	-0.17658989550652	0.557364168400466
7.04	-0.189612667808333	-0.368204415939243	-0.0829432082899443	0.600550868196463
7.05	-0.0615412526538529	-0.253261776476008	0.0198894922008123	0.642291501975862
7.06	0.0595218937035256	-0.127125997955269	0.130060445654695	0.685544771378997
7.07	0.16607812684205	0.0118381563812784	0.244852757637758	0.728669700718566
7.08	0.253262591609125	0.16031096444802	0.36142488507619	0.767541464448419
7.09	0.319174602406984	0.305226105631219	0.466073930516777	0.800820919027417
7.1	0.36481588060335	0.44568732123839	0.565584036563212	0.82879995103502
7.11	0.393656763644764	0.579745088488113	0.657742791166133	0.851840176795472
7.12	0.410897795748083	0.710139740677276	0.740689838318902	0.867917337944932
7.13	0.422549625239475	0.827113398712622	0.813327991076771	0.876922808761579
7.14	0.434500326354501	0.942539644296141	0.874969022677944	0.884145217579355
7.15	0.451750884311573	1.05521792189875	0.925606876300453	0.891806926787866
7.16	0.477958128525074	1.16016385319995	0.965944963833254	0.897829049004297
7.17	0.515331553595799	1.25608302008087	0.996889413979811	0.900402682763772
7.18	0.564812960642367	1.33264415772871	1.01954162032426	0.900357604394958
7.19	0.626370097594895	1.40312870825242	1.03529938627622	0.897179451630737
7.2	0.699201955547983	1.46001523400787	1.04572908276134	0.887521095110413
7.21	0.781707697071346	1.51700832934649	1.05191499404703	0.871647575921998
7.22	0.871201254271411	1.55244696175992	1.05451315690495	0.851348736209049
7.23	0.963511012014941	1.57294655963105	1.05377230875691	0.82908931414669
7.24	1.05272034287146	1.58449900096722	1.05002216516344	0.803233237483223
7.25	1.13132036387979	1.58473396062544	1.04401478688177	0.769136083891122
7.26	1.19093882752613	1.56567602233835	1.03650333839493	0.727533471722401
7.27	1.22360858441959	1.54162773772014	1.02801671659549	0.679613748048806
7.28	1.22331985137428	1.50486936309652	1.01875890313038	0.62541247522157
7.29	1.18745135109794	1.45479092096304	1.00903962447422	0.567334435330183
7.3	1.11766083208522	1.40094002723371	0.999287119078292	0.51111489298301
7.31	1.01994674918012	1.34815220852475	0.990083154770997	0.464509809367668
7.32	0.903822722680284	1.28913636117126	0.981921253588024	0.428987342004918
7.33	0.780790554208895	1.21871351805286	0.97467976725332	0.401438751765471
7.34	0.662472003459894	1.1411026856058	0.967589549156525	0.381210392339016
7.35	0.558814603704561	1.06218811315836	0.959115667623728	0.367566633664397
7.36	0.476722699413941	0.98791445930528	0.947214906456823	0.358757667646607
7.37	0.419323027531935	0.920557370387496	0.928887575824987	0.349183390857999
7.38	0.385912230802637	0.856019092453036	0.899159974288295	0.338579645315448
7.39	0.372499218291295	0.785506564353352	0.851667239014919	0.329133490030936
7.4	0.37277074150781	0.708741135547417	0.783289038213343	0.316667809154129
7.41	0.379272551675564	0.627081335978099	0.695322917014743	0.293498290708503
7.42	0.384598080244213	0.54026953169608	0.589724080299024	0.25084701666901
7.43	0.38240040494601	0.449420836059756	0.467545573747434	0.186853268657156
7.44	0.36808740243534	0.359419894199773	0.329541834756282	0.101493272436136
7.45	0.339124364210869	0.268882062720372	0.17724927650743	-0.0105818163884083
7.46	0.294948482596112	0.176175900652171	0.0152661781106317	-0.146430025774826
7.47	0.236581062242601	0.0805125216833228	-0.147155723389868	-0.294881334086513
7.48	0.166083814842258	-0.016237862830159	-0.300243355992731	-0.447378842073777
7.49	0.0860243822054062	-0.11463995634256	-0.43849479532982	-0.600030620088947
7.5	-0.000914819141250601	-0.213079092738273	-0.560128440418998	-0.754000362469206
7.51	-0.0921205487428965	-0.306290979237355	-0.664783951186037	-0.903967152639196
7.52	-0.185044422436025	-0.392285695451416	-0.752184314739827	-1.04080281408316
7.53	-0.277093362207503	-0.4699096316322	-0.82088770880169	-1.16030414340174
7.54	-0.365521001462832	-0.536181106097534	-0.868912079954963	-1.25901531854611
7.55	-0.447404822794385	-0.588602024161455	-0.898073634068327	-1.32784828170701
7.56	-0.519743407401099	-0.628965966773691	-0.914061631450138	-1.35436311861877
7.57	-0.579654776097756	-0.658559936781388	-0.922183232450864	-1.3381682651544
7.58	-0.624623490181829	-0.691889239121059	-0.925568637599413	-1.28853214998207
7.59	-0.652740284943394	-0.720524290368126	-0.925996854856738	-1.21226521098871
7.6	-0.662896351307837	-0.745627545717102	-0.924465618079541	-1.11549782193255
7.61	-0.654917727900637	-0.764312944533617	-0.921552879102247	-1.00395920535217
7.62	-0.629637804746033	-0.778549030531091	-0.917620343334854	-0.888445408450502
7.63	-0.588902784931433	-0.793027044359406	-0.912963325767999	-0.775635834348474
7.64	-0.535494066949935	-0.810710480812106	-0.907832291120425	-0.663780039672529
7.65	-0.472947292564944	-0.830694003161682	-0.902432744507748	-0.558985963286559
7.66	-0.405260763421246	-0.851054923294831	-0.897134700380704	-0.470034646401661
7.67	-0.336515189931704	-0.869524639889941	-0.892112958993549	-0.407110049782676
7.68	-0.270459960557797	-0.883645426404028	-0.887583583027664	-0.376620512566369
7.69	-0.210141567473605	-0.891958955164018	-0.88366470053839	-0.375583846138233
7.7	-0.157645894125768	-0.89173520742747	-0.88034322739881	-0.405096161828784
7.71	-0.113997560746611	-0.882078415463244	-0.877408831738277	-0.461865762505145
7.72	-0.0792173690118255	-0.864722363081132	-0.874536293351053	-0.530113869704178
7.73	-0.0524992422990949	-0.84155681985891	-0.871215222080952	-0.597150178450016
7.74	-0.0324446167643387	-0.808202620386907	-0.866055491496285	-0.656406387573644
7.75	-0.0172909062880519	-0.760517560949658	-0.857086343484114	-0.70307810884367
7.76	-0.00508862987358503	-0.697073713853598	-0.842042854708234	-0.733025878737211
7.77	0.00618968110018369	-0.619773114852746	-0.817753609893143	-0.742402929347232
7.78	0.0185970221921339	-0.5322676793441	-0.781516175324644	-0.72736121266018
7.79	0.0341840257405869	-0.437403489831864	-0.731832867738479	-0.686675975351106
7.8	0.0549573809010754	-0.334298663861371	-0.667433586661559	-0.620548692840871
7.81	0.0827948502990088	-0.219708178736599	-0.587424925952143	-0.520953798295039
7.82	0.119307963837899	-0.0902199329558405	-0.492161505467042	-0.385655349203688
7.83	0.165670113875931	0.0356477580786012	-0.382436488653194	-0.247440254576174
7.84	0.222450937233193	0.175474098750844	-0.260218817717238	-0.0930637656503344
7.85	0.289507485523933	0.32446202261847	-0.12948031292475	0.0619140314909571
7.86	0.36597178617042	0.480209347224406	0.0048162580416152	0.208037767709069
7.87	0.450343356662729	0.638819575608443	0.13842778432502	0.342584896825031
7.88	0.54065404344646	0.797982824996693	0.267296529428768	0.457423666487158
7.89	0.634638768762926	0.95255347424258	0.38758648380257	0.55286544706143
7.9	0.729837643020378	1.10072872550475	0.496430688758988	0.636228309023186
7.91	0.823582146977555	1.24246234707671	0.591490957264011	0.702131648234899
7.92	0.912874876168212	1.37329854056666	0.670905392150601	0.742397786354463
7.93	0.994237054238439	1.48753803179786	0.734402123595075	0.760527531759822
7.94	1.06364123405822	1.58319394028052	0.783288759123903	0.760624448756007
7.95	1.11664427162348	1.65530102343645	0.819233727691344	0.741298086541264
7.96	1.14878125654084	1.70051927056991	0.844650854790775	0.707829853450784
7.97	1.15619040643696	1.71801435498083	0.8623746702463	0.665204012387093
7.98	1.1363447295908	1.70896970441456	0.874628714215545	0.620404020269718
7.99	1.08870499557803	1.67216907798808	0.883783345701676	0.585697680637246
8	1.01510537594989	1.60967416327382	0.891907778826688	0.556440536440495
8.01	0.919741744260948	1.52531191027856	0.899930009708242	0.524620126309999
8.02	0.808734249369225	1.41958249094133	0.908360016700037	0.497938486130701
8.03	0.689346860181085	1.29626748957991	0.917515720625127	0.479887771912545
8.04	0.5690317502565	1.16347437558724	0.927497666729495	0.46805086424479
8.05	0.454501009372963	1.02891327580431	0.938282604209014	0.465176111096425
8.06	0.351005901106381	0.898963149372159	0.949581328622864	0.474001761887861
8.07	0.261936999953036	0.78087579145556	0.960602223287185	0.507416754615153
8.08	0.18877165602106	0.653415965405813	0.970108914376103	0.536263896238124
8.09	0.131315562273407	0.557793667165604	0.977287940308958	0.56338851086306
8.1	0.0881332937448781	0.466159434932204	0.981036815976538	0.587449963890112
8.11	0.0570469864987821	0.39221163763233	0.980035191073734	0.607199498140818
8.12	0.0355988412888614	0.334845446809554	0.972676229188485	0.625767287277781
8.13	0.0214094768069596	0.291244870368553	0.957382626310292	0.635127269787623
8.14	0.0124054733345797	0.25958843585245	0.933232253974604	0.633761990231624
8.15	0.00692372708439418	0.239307791875571	0.89923223710687	0.624036199962948
8.16	0.00372116684673168	0.228887429807479	0.855353808109668	0.602564306019881
8.17	0.00192545920683488	0.218698696445529	0.802652185066413	0.564791349036089
8.18	0.000958998810991548	0.222977681954024	0.742073671315252	0.512327965339616
8.19	0.000459675531735141	0.221163573694974	0.67503001987007	0.440581663174042
8.2	0.000212013224904958	0.219665704723107	0.604361674694349	0.361423381070618
8.21	9.40780745039591e-05	0.218992601368766	0.534377375106804	0.281306856527011
8.22	4.0157788619719e-05	0.217748723728675	0.469058019632016	0.195754498913854
8.23	1.64874999278976e-05	0.2132310201513	0.411835451894891	0.106922979987824
8.24	6.51023131821241e-06	0.201931191165859	0.365028300245263	0.0254077642202966
8.25	2.47202168036072e-06	0.187981754135126	0.329743778159111	-0.0553416903373241
8.26	9.02576986606708e-07	0.165107735898042	0.307434616367554	-0.129321801568146
8.27	3.16853174111335e-07	0.133594610269474	0.299921939734322	-0.197703527825855
8.28	1.06940652420896e-07	0.0920928041837306	0.306990205550898	-0.259596262057562
8.29	3.46985065316921e-08	0.0388931986054556	0.325532384910008	-0.31105278324824
8.3	1.08227324892281e-08	-0.0269077532772246	0.351193806995361	-0.349564602427772
8.31	3.24488082064131e-09	-0.105318088742215	0.379596179102261	-0.379182994539163
8.32	9.35138637633691e-10	-0.19521836173065	0.405139124181643	-0.397659651489827
8.33	2.59030217116159e-10	-0.300343049910663	0.425142716278503	-0.405799731050065
8.34	6.89613250570484e-11	-0.419093340238618	0.436659019712104	-0.40570435773042
8.35	1.76452044212176e-11	-0.544313640287812	0.435597051743174	-0.404893855233866
8.36	4.33910708996472e-12	-0.674485641997018	0.418261818886446	-0.405673795289189
8.37	1.02545022672629e-12	-0.80453717842387	0.382684010632796	-0.409551264847527
8.38	2.32894101674492e-13	-0.929026207926791	0.328949605754358	-0.415296874751659
8.39	5.08302551608242e-14	-1.04505795419591	0.258797688665706	-0.420920269585499
8.4	1.06609805528884e-14	-1.14731378758132	0.175466988277941	-0.428689539243826
8.41	2.14869661740877e-15	-1.23083007569535	0.0818549752252534	-0.439444619071862
8.42	4.16149080174783e-16	-1.29208240694436	-0.019703909917165	-0.45413638274036
8.43	7.74483498472732e-17	-1.32738915451203	-0.125508157831803	-0.477884071930031
8.44	1.38502917161116e-17	-1.33495128109156	-0.231960784939536	-0.515359403350492
8.45	2.38003801035573e-18	-1.31641636114446	-0.335473523808792	-0.564546589832763
8.46	3.92990721456511e-19	-1.27415713405387	-0.43312927083755	-0.621848583205091
8.47	6.23519161836156e-20	-1.2101280926916	-0.521725562581875	-0.685524088755501
8.48	9.50566503074557e-21	-1.12877643939653	-0.599998155291998	-0.752298979282172
8.49	1.39244120694373e-21	-1.03212696990804	-0.667512851763901	-0.827008257313828
8.5	1.95988095409229e-22	-0.933933355084826	-0.724155867289961	-0.89113613555531
8.51	NaN	-0.830742333349955	-0.770712629439378	-0.95947829501578
8.52	NaN	-0.733509681138471	-0.807950567179243	-1.02356360248952
8.53	NaN	-0.647999407175575	-0.83668889611366	-1.0800003754377
8.54	NaN	-0.577546262570602	-0.858298137371889	-1.12356025834088
8.55	NaN	-0.524575299127584	-0.873882376500815	-1.15140947359887
8.56	NaN	-0.488708994454443	-0.884951653063996	-1.16175057000128
8.57	NaN	-0.470441586649826	-0.892308343580506	-1.15810576982567
8.58	NaN	-0.465444144092824	-0.896495791946777	-1.12471432424281
8.59	NaN	-0.473316678782131	-0.897172546358906	-1.07347463275216
8.6	NaN	-0.495874408183803	-0.893726781925586	-0.997393381542915
8.61	NaN	-0.528114520815559	-0.885232567260348	-0.895337875435239
8.62	NaN	-0.566213108918181	-0.870340387814409	-0.768431659582233
8.63	NaN	-0.605164036431266	-0.847390823831386	-0.621015038810605
8.64	NaN	-0.641917131741221	-0.814912117952173	-0.459594984209252
8.65	NaN	-0.674469704819241	-0.772168323595066	-0.291008495787187
8.66	NaN	-0.70094328676877	-0.719455343079903	-0.12152005152551
8.67	NaN	-0.719463903210577	-0.657445212093447	0.0441681077227621
8.68	NaN	-0.729287144739225	-0.587355525558528	0.202635128382096
8.69	NaN	-0.730058368610039	-0.511040164744967	0.350170204596405
8.7	NaN	-0.723041262634552	-0.431173542076377	0.482493843115903
8.71	NaN	-0.709799997923801	-0.351757122418557	0.594613155421684
8.72	NaN	-0.690305936926795	-0.277259695405546	0.680759318116101
8.73	NaN	-0.66461395626945	-0.211522278875353	0.736349310180969
8.74	NaN	-0.649010547809788	-0.156555952068444	0.759578406182257
8.75	NaN	-0.602555479264575	-0.108075566984618	0.751864012841398
8.76	NaN	-0.570787647687365	-0.0677562893021203	0.717650327409148
8.77	NaN	-0.540045111589398	-0.0368748117082955	0.66312110007998
8.78	NaN	-0.51045977207798	-0.0162911399661322	0.594414237843582
8.79	NaN	-0.480969726335721	-0.00520907125599305	0.517030131448655
8.8	NaN	-0.451494138886751	-4.79149011757535e-05	0.435611878820465
8.81	NaN	-0.42181464922742	0	0.353513582718579
8.82	NaN	-0.398582039680939	0	0.273609216971549
8.83	NaN	-0.354944024891088	0	0.198941008277607
8.84	NaN	-0.314858469470064	0	0.132669630256631
8.85	NaN	-0.268199186392394	0	0.0780286010096193
8.86	NaN	-0.213385641439984	0	0.037278329761633
8.87	NaN	-0.150145958074363	0	0.0109782391112764
8.88	NaN	-0.0791806572869373	0	-0.00122234253130057
8.89	NaN	0.00095596452400127	0	-0.000940741294624727
8.9	NaN	0.0904796868539101	0	0.00892995181624362
