# Supplementary material for: Multicentennial cycles in continental demography synchronous with solar activity and climate stability
Source: Nat Commun. 2024 Nov 26;15:10248. doi: 10.1038/s41467-024-54474-w (PMC11599897; doi:10.1038/s41467-024-54474-w)
Supplement: Supplementary file 3 — Source Data [file 41467_2024_54474_MOESM3_ESM.zip › source_data_fig6.csv]

time	tree_growth_homogeneity	rgr
3.02	1.64288867128833	1.14795870530565
3.03	1.50191092825196	1.13114015675941
3.04	1.38192841726181	1.15248277001812
3.05	1.14547380791155	1.15819937990038
3.06	0.903413058213701	1.1554059544694
3.07	0.596287130675753	1.13749833288827
3.08	0.257540284925216	1.06967381561588
3.09	-0.107880322934276	0.976933958403317
3.1	-0.512738188653332	0.848976794132177
3.11	-1.03622710090209	0.702948903780731
3.12	-1.35242760826806	0.536289168411498
3.13	-1.75915188866154	0.337669382598681
3.14	-2.11014730268376	0.0899864735776184
3.15	-2.41958132798611	-0.19006384217082
3.16	-2.62879054834256	-0.459665876773523
3.17	-2.69032879028085	-0.69700893869296
3.18	-2.85634123106527	-0.919995452645366
3.19	-2.75141133526174	-1.12331093342536
3.2	-2.72812218597747	-1.29658597287085
3.21	-2.56493931630467	-1.42846058933408
3.22	-2.28777213273414	-1.48493345872079
3.23	-1.82289456066507	-1.45569978016463
3.24	-1.55461844680105	-1.33448426845827
3.25	-1.21370512948488	-1.17168352526388
3.26	-0.628708742307863	-0.958349735570043
3.27	-0.0138367608085965	-0.681406735572783
3.28	0.433041858364413	-0.343520600432056
3.29	0.59725110665255	0.0801241718100127
3.3	1.1333882275848	0.531033038966269
3.31	1.43649498486009	0.956895408742541
3.32	1.62508692357765	1.30352376863765
3.33	1.64974721024081	1.59013112360891
3.34	1.69978133201843	1.83763422757048
3.35	1.72189846470661	2.0216335963536
3.36	1.56668499884065	2.07934570513787
3.37	1.4920613105692	1.96843222042976
3.38	1.36277519231656	1.66868075423536
3.39	1.18520828454046	1.25184459324276
3.4	1.05586237916711	0.798345220674719
3.41	0.971257187110537	0.325870281183769
3.42	0.972939199545558	-0.17693381191527
3.43	0.91390392186977	-0.709568282590145
3.44	0.911998954562988	-1.23483218761134
3.45	0.933466155725682	-1.65398247361728
3.46	0.940592335811986	-1.90261759200715
3.47	0.937325785690157	-1.9964858739775
3.48	0.857342509843006	-1.99550790214724
3.49	0.821765291316972	-1.89109784416722
3.5	0.745489258205396	-1.71909479173001
3.51	0.638168561988499	-1.44378929357012
3.52	0.567830369584918	-1.08266480308158
3.53	0.514757267576573	-0.685452125113562
3.54	0.500579949761303	-0.350283140320704
3.55	0.508106712401731	-0.0512354340526167
3.56	0.584317452247652	0.224731089087541
3.57	0.64402288174661	0.469341232680204
3.58	0.698522643164004	0.659706374741114
3.59	0.749165663321153	0.766806836686345
3.6	0.82320723315718	0.791638558974091
3.61	0.76213266932868	0.797581857770439
3.62	0.722940763064179	0.805616609577785
3.63	0.639803674312676	0.779539966880444
3.64	0.521728731363593	0.68972524484537
3.65	0.370928551877525	0.547268075853326
3.66	0.254373739759201	0.400058658787733
3.67	0.179343778828918	0.295800146333227
3.68	-0.0170845834597763	0.216479530316677
3.69	-0.248730943829087	0.115183985597801
3.7	-0.338014738967178	-0.0296220911749077
3.71	-0.541657512805137	-0.182716237300093
3.72	-0.8678237160582	-0.286397734276167
3.73	-1.36857557212631	-0.340290001844766
3.74	-1.60986455144136	-0.393569001052503
3.75	-1.92596700440336	-0.491722076234868
3.76	-2.4103506787278	-0.631806502753818
3.77	-2.69676343320953	-0.748501977139987
3.78	-2.93554701323376	-0.822820514396112
3.79	-2.94382489584835	-0.868892965427999
3.8	-3.01781332331475	-0.924442547407806
3.81	-2.74791122725385	-1.00912465899091
3.82	-2.49220564587507	-1.09385824177865
3.83	-2.3372345758622	-1.1266768213689
3.84	-1.94908922257934	-1.09628627309678
3.85	-1.54770984607604	-1.0125938573988
3.86	-1.08077803964008	-0.902374687208544
3.87	-0.982574233272122	-0.777029535912885
3.88	-0.658819980739859	-0.609117541947431
3.89	-0.231983122316352	-0.388465017945111
3.9	0.161502476400923	-0.133670630768838
3.91	0.341031543416527	0.136253835827162
3.92	0.517782954969799	0.398694414844857
3.93	0.861116229146283	0.637761665683991
3.94	1.14819334388951	0.852178157763552
3.95	1.31692752219597	1.03920821178653
3.96	1.41386275699573	1.16786316188901
3.97	1.63857128199568	1.22802990127942
3.98	1.80480830236195	1.29499268433496
3.99	1.86844815824885	1.28680985807361
4	1.92501723047697	1.29344156354001
4.01	2.02761407947208	1.27613353398769
4.02	2.06653833343591	1.19754659965668
4.03	2.08895820225139	1.08233117519625
4.04	2.1066853447584	0.976442247696387
4.05	2.12554970317941	0.918525142269668
4.06	2.11059747252622	0.841763461757513
4.07	2.05347952166063	0.716132481173893
4.08	2.03532395673967	0.504204748381187
4.09	1.93720334447292	0.239722864186259
4.1	1.79875788047499	0.000746051379325069
4.11	1.61184137585355	-0.218018664497941
4.12	1.31630386167084	-0.401590337026356
4.13	0.913432039453048	-0.634892563433731
4.14	0.201871574539032	-0.894775650590157
4.15	-0.132091902261989	-1.12922211102023
4.16	-0.680495258512124	-1.26741484233096
4.17	-1.19241881796844	-1.26098755195325
4.18	-1.60706984081132	-1.19077402719519
4.19	-1.87779595835452	-1.10740053386123
4.2	-1.8194645269872	-1.02166792418684
4.21	-1.80218210960039	-0.90896474677391
4.22	-1.61121812256157	-0.706761193837933
4.23	-1.42139443920739	-0.434467210260484
4.24	-1.03268980431892	-0.249228166362116
4.25	-0.649756682200801	-0.121153865698729
4.26	-0.323855078592542	-0.0455664895027134
4.27	-0.201978296311328	0.00662949750499441
4.28	0.011327228013989	0.0799250477469792
4.29	0.259934365193298	0.112363789295294
4.3	0.258299064013865	0.108031040277652
4.31	0.208821950416051	0.0573563739648808
4.32	0.157915559513534	-0.00647907851070717
4.33	0.0795820663436892	-0.0480740924475165
4.34	-0.0102459372884191	-0.0503862294903896
4.35	-0.111741444790274	-0.0341948025372133
4.36	-0.159661030929945	-0.0275724805357206
4.37	-0.205339004463083	-0.0718099165911188
4.38	-0.115237596699147	-0.101596804223778
4.39	-0.0264591527716989	-0.0970507864789635
4.4	0.0203840610432371	-0.0693272127452416
4.41	0.175529464323608	-0.0517296812648625
4.42	0.347923495288309	-0.0729160692631981
4.43	0.536868362463408	-0.123646897870008
4.44	0.623261814729867	-0.168051183660797
4.45	0.720270277680144	-0.160597826536689
4.46	0.796416828082247	-0.199226935639225
4.47	0.775403821945064	-0.218424491538298
4.48	0.767352562640393	-0.248985028395376
4.49	0.655004802346675	-0.275015839988885
4.5	0.557603937497552	-0.271778911846583
4.51	0.449164827924762	-0.228666406876311
4.52	0.406972914429564	-0.139482534584509
4.53	0.393556898835875	-0.0325670603454032
4.54	0.370121416853964	0.0563983010170749
4.55	0.474957708032059	0.16098703244106
4.56	0.523428173413765	0.293973376020361
4.57	0.591493265073203	0.45980043221132
4.58	0.62646594697279	0.642487648115998
4.59	0.619495586074254	0.795241286149985
4.6	0.536604387984999	0.90218677191555
4.61	0.356057433766814	0.996775808878184
4.62	0.081768624624337	1.07530317911507
4.63	-0.375828317315038	1.13064020107162
4.64	-0.716606469509813	1.15243144112968
4.65	-0.990500116461425	1.1032341839273
4.66	-1.36811521806291	0.994299549904378
4.67	-1.71248225137614	0.847388685322057
4.68	-1.9747819124398	0.681174740324096
4.69	-2.0421795635215	0.517965743594546
4.7	-2.12644097127394	0.435472801476427
4.71	-2.22625733701619	0.376084933728581
4.72	-2.17664355198225	0.361033963969031
4.73	-2.10128575209083	0.397716590642812
4.74	-1.92515452241102	0.528719150271245
4.75	-1.73599913327676	0.770667559795519
4.76	-1.53917456752077	1.1204529095542
4.77	-1.40227844288305	1.51203471085783
4.78	-1.23195276907999	1.84559461387292
4.79	-1.01849897814796	2.08570588384189
4.8	-0.872198709235854	2.26142181443592
4.81	-0.766170765578096	2.38484926808949
4.82	-0.710936888725337	2.4365905666195
4.83	-0.627701105059928	2.34812834675682
4.84	-0.540040817259634	2.05828832580937
4.85	-0.438717723112888	1.60001278853719
4.86	-0.339720910276325	1.08663704922623
4.87	-0.246632684508087	0.594709397546267
4.88	-0.114468249578567	0.157796211004492
4.89	-0.0396587651150117	-0.303963764197881
4.9	0.0325775086321148	-0.81418569867254
4.91	0.0727263351585317	-1.29472383397461
4.92	0.0844610773167341	-1.61243306239795
4.93	0.0687726214321146	-1.75982971015679
4.94	0.0506881995571973	-1.81858714054257
4.95	0.0683743018281873	-1.8709537961564
4.96	0.148229063733023	-1.93581153498065
4.97	0.235662342250283	-1.94705205514326
4.98	0.27182219294971	-1.83644220574237
4.99	0.454790656767051	-1.63725050171149
5	0.684000991704401	-1.43455028651195
5.01	0.956400872050046	-1.28676899461726
5.02	1.17436850687326	-1.15995390899719
5.03	1.45541671658576	-1.00308524177282
5.04	1.81555469768102	-0.788745892435732
5.05	2.06364166946418	-0.551772262983275
5.06	2.22625896347848	-0.35185153104377
5.07	2.34526474632031	-0.224862975764545
5.08	2.40188210010665	-0.137799323028768
5.09	2.40444131070923	-0.0495540385139232
5.1	2.36269631512356	0.0503777373282594
5.11	2.28912604158098	0.13447409970386
5.12	2.20032046448563	0.153598944347013
5.13	2.03052611363705	0.164722018001969
5.14	1.91159177665104	0.160029295171189
5.15	1.83147527470462	0.162896285288228
5.16	1.69041096825748	0.170882831535599
5.17	1.53513666148106	0.159611788689254
5.18	1.3923244645236	0.11108580510684
5.19	1.27580842324777	0.0660905398276341
5.2	1.11506358487082	0.029832221423572
5.21	0.897683898358016	0.00763092063301997
5.22	0.674821795026391	-0.0448535974739855
5.23	0.564690363511226	-0.126710842920805
5.24	0.403590235548697	-0.213192310656174
5.25	0.278510747250373	-0.26423315164422
5.26	0.175165792203391	-0.278796412872262
5.27	0.106113241197797	-0.293215386066775
5.28	0.112979055300169	-0.333495824861485
5.29	0.138592850911297	-0.388620689777232
5.3	0.33565832940991	-0.418646590977922
5.31	0.477196669470698	-0.384021450205465
5.32	0.593452693237612	-0.324661328310822
5.33	0.785067568728117	-0.281409703836348
5.34	0.972958671051637	-0.312134423054268
5.35	1.1131608935272	-0.376906129292751
5.36	1.08653771823112	-0.41956864269883
5.37	1.0144689157592	-0.436206372850673
5.38	0.693729261473947	-0.445427241410304
5.39	0.364702819287886	-0.541265864978621
5.4	0.125119193254993	-0.726940546999571
5.41	-0.436445379687834	-0.921407075979507
5.42	-1.05833597683506	-1.06237887579348
5.43	-1.71533216621822	-1.14150534831884
5.44	-2.16179796932494	-1.22116185577262
5.45	-2.72894190151954	-1.35580120597108
5.46	-3.46701252369867	-1.52669694117842
5.47	-3.81978396813782	-1.64201857542965
5.48	-4.0926497770747	-1.66970071398721
5.49	-4.14870026491525	-1.65443628766434
5.5	-4.05272920987608	-1.6669052163599
5.51	-3.83124326938529	-1.7450334750723
5.52	-3.49193683275106	-1.82137445878476
5.53	-3.15950015866441	-1.81843360712581
5.54	-2.61020513241108	-1.7431826775187
5.55	-2.0784559980082	-1.65991043300664
5.56	-1.71130424029906	-1.61050311765627
5.57	-1.43515275968204	-1.55609205561319
5.58	-1.161561149649	-1.42446790623667
5.59	-0.961184081380994	-1.17834553695615
5.6	-0.851820092430787	-0.88732950994423
5.61	-0.857153053343531	-0.613247451734975
5.62	-0.815310021114206	-0.336132175598408
5.63	-0.734058104756886	-0.0131182164158703
5.64	-0.708760625226658	0.379768579486289
5.65	-0.714979925606712	0.807994485636948
5.66	-0.651971826128672	1.20770363232836
5.67	-0.54772108769763	1.53798514564007
5.68	-0.418454072154912	1.82193338861856
5.69	-0.30271998598359	2.08961732976368
5.7	-0.162018677253131	2.30402606378936
5.71	0.0305278093652547	2.42706863666774
5.72	0.193452084651731	2.43379576731802
5.73	0.291398155037876	2.31583373557562
5.74	0.388556867179805	2.1018250016476
5.75	0.470236366513787	1.81687110080189
5.76	0.532590725038047	1.48413129930209
5.77	0.577811246005534	1.11605658561678
5.78	0.60299044363863	0.734043146375898
5.79	0.646066569374764	0.348911564500624
5.8	0.6795662972326	0.0391186571132
5.81	0.695839714706685	-0.173306612322601
5.82	0.71117263490307	-0.270539231475868
5.83	0.723323735860128	-0.253489440909937
5.84	0.740058785939131	-0.145680579366115
5.85	0.732034026321782	-0.00237684881275826
5.86	0.711224188257104	0.188629626607269
5.87	0.665829241817465	0.420555280498291
5.88	0.615201840218114	0.702184391564001
5.89	0.578662804200069	0.954914171604214
5.9	0.542688226919753	1.13737104859741
5.91	0.505246895473138	1.2411509985647
5.92	0.490265095384221	1.31076243840611
5.93	0.517473070065515	1.41507728892395
5.94	0.571534249839128	1.49343401381613
5.95	0.643361939062283	1.48907323107026
5.96	0.762376980049134	1.39373146154864
5.97	0.924136221337077	1.2528055222161
5.98	1.10063069690285	1.15724933670107
5.99	1.26314445851184	1.12305329400504
6	1.38953193861593	1.03238351366605
6.01	1.46899080226529	0.789702730064699
6.02	1.49382455353212	0.474351878983905
6.03	1.42243972081548	0.187244746494443
6.04	1.25721837372092	-0.000482578421576774
6.05	0.869800044604859	-0.129830757921084
6.06	0.55550083165855	-0.30118458120925
6.07	0.312950480067397	-0.512398162501662
6.08	-0.0957293650546362	-0.65878613675396
6.09	-0.504256365098264	-0.616878928138315
6.1	-0.878516492050669	-0.413818227689158
6.11	-1.0450485922845	-0.151140566595378
6.12	-1.28736966951448	0.0892443707671912
6.13	-1.53852012388932	0.345517568390245
6.14	-1.64348817628324	0.676461419032011
6.15	-1.61549358096121	1.10079525515025
6.16	-1.49226303979523	1.4942761367529
6.17	-1.32172346905315	1.74169056148972
6.18	-1.08997366160939	1.85273060902201
6.19	-0.873211278612493	1.87705137214397
6.2	-0.498249011937804	1.88948631565186
6.21	-0.196293239931944	1.83132818280539
6.22	0.0967587221907898	1.5946345523831
6.23	0.376806449411413	1.15365193732671
6.24	0.639970431384579	0.638109651427831
6.25	0.873858442600987	0.175785711782398
6.26	1.08417792716765	-0.245882165997169
6.27	1.24960442701715	-0.69416745342733
6.28	1.38221105547587	-1.24918586044857
6.29	1.46287185498702	-1.79807607021605
6.3	1.45972939492529	-2.26365120234463
6.31	1.43436732243217	-2.56504331407579
6.32	1.42130812284818	-2.78195422159298
6.33	1.29410460744461	-3.0124720869855
6.34	1.11152922783644	-3.29256234926186
6.35	0.887182645949258	-3.48834818261699
6.36	0.70187390838244	-3.53213901398127
6.37	0.470678681263592	-3.43401499078008
6.38	0.134573526259285	-3.31707885276314
6.39	-0.0525302289636108	-3.21102892625484
6.4	-0.238460735318223	-3.0622681091048
6.41	-0.39568181699964	-2.80791812962041
6.42	-0.543986667039824	-2.41326870753701
6.43	-0.685798110827052	-1.8756873829883
6.44	-0.798797291309824	-1.39568592902439
6.45	-0.97997731339994	-0.963732378673686
6.46	-1.11469096484497	-0.540350848936399
6.47	-1.19449105141514	-0.0110333535921974
6.48	-1.2193602795503	0.537100183513459
6.49	-1.17161601733622	1.04558171949423
6.5	-1.04590908507604	1.43256554987461
6.51	-0.831235731028552	1.69790862163592
6.52	-0.541891738602034	1.87992704057591
6.53	-0.214899531254357	2.08794690899515
6.54	0.118777059101183	2.29411593350332
6.55	0.452612893361152	2.44502637629583
6.56	0.694919091538368	2.51282752572226
6.57	0.882500514424628	2.50407140816209
6.58	0.998237721386766	2.50563979406187
6.59	1.0502002307442	2.59771163494877
6.6	1.03017757796876	2.7324161325268
6.61	0.959884805294923	2.7936117628103
6.62	0.878004327583236	2.74585099195477
6.63	0.688387146213539	2.60712704980968
6.64	0.602768967533056	2.42369469893709
6.65	0.426514219219442	2.2213591295436
6.66	0.238199778685168	1.91414237952212
6.67	0.0269836830733516	1.42762300253408
6.68	-0.188741152597893	0.859767693755249
6.69	-0.356872172785883	0.23802954606566
6.7	-0.655184519910198	-0.387357859534203
6.71	-0.879366620483484	-1.03851485131648
6.72	-1.08157000023585	-1.66716681757545
6.73	-1.23844833462176	-2.28903856301237
6.74	-1.36676108503451	-2.81105742541597
6.75	-1.45321511349461	-3.16884447177416
6.76	-1.4789103731446	-3.41213601275509
6.77	-1.46674696043166	-3.60732109376698
6.78	-1.40789916055202	-3.75339971738693
6.79	-1.34205997849241	-3.80900485168359
6.8	-1.2188108845734	-3.76483762856357
6.81	-1.12372339186049	-3.62300864487567
6.82	-1.04419424105455	-3.43545885844291
6.83	-0.945975675559773	-3.26709396827826
6.84	-0.886950430561955	-3.13372212454941
6.85	-0.831555672874708	-2.89566170081825
6.86	-0.820022271932452	-2.55393265561923
6.87	-0.755116305105799	-2.08562115430885
6.88	-0.605089973404226	-1.60456993213665
6.89	-0.585890239545756	-1.12578909637137
6.9	-0.463315423587418	-0.62063617344526
6.91	-0.300749519301594	-0.0452736996210005
6.92	-0.0804933563168306	0.591831222346598
6.93	0.16590685316799	1.23591089444917
6.94	0.376455233627543	1.81526036983613
6.95	0.706066124419927	2.27104123892098
6.96	0.936177774053019	2.61332469434805
6.97	1.09844807839065	2.86340491638871
6.98	1.18310809123064	3.0174718119291
6.99	1.17266272993017	3.05748447618164
7	1.07750925569484	2.9177840945017
7.01	0.922385873473855	2.63384033932198
7.02	0.753104498749592	2.25484292458643
7.03	0.600471579578931	1.8972272462545
7.04	0.476972187016571	1.6551974284491
7.05	0.42429548105769	1.44887067047819
7.06	0.448199954589124	1.2631350073618
7.07	0.562018301437215	1.16191032299386
7.08	0.733219740876884	1.24528431455408
7.09	0.945071359981439	1.54618439520003
7.1	1.14195638486458	2.05184064931118
7.11	1.31782408266832	2.58363230527721
7.12	1.45467473909269	3.07771712279511
7.13	1.51197975953983	3.49005312213883
7.14	1.55756976433767	3.87308575272996
7.15	1.52439463557493	4.23083175616157
7.16	1.45986883951172	4.49374120554987
7.17	1.39531956249329	4.53695066949272
7.18	1.30208967512813	4.31867393347296
7.19	1.2469584458514	3.85283842133797
7.2	1.13169616881026	3.27494189281529
7.21	1.08382516840734	2.69449003215512
7.22	NaN	2.09422682266794
7.23	NaN	1.42342705013385
7.24	NaN	0.649155541219887
7.25	NaN	-0.159110648603558
7.26	NaN	-0.848122476921339
7.27	NaN	-1.37910069458899
7.28	NaN	-1.7499365619809
7.29	NaN	-2.04733762940619
7.3	NaN	-2.27619310665179
